# Supplementary material for: A Cross-Sectional Analysis of Interventional Clinical Trials in High-Grade Glioma Therapy
Source: Life (Basel). 2024 Jul 24;14(8):926. doi: 10.3390/life14080926 (PMC11355386; doi:10.3390/life14080926)
Supplement: Supplementary file 1 [file life-14-00926-s001.zip]

Archive with 1 entries (1 files):
- life-3076138-supplementary.xlsx
