# Supplementary material for: A Cross-Sectional Analysis of Interventional Clinical Trials in High-Grade Glioma Therapy
Source: Life (Basel). 2024 Jul 24;14(8):926. doi: 10.3390/life14080926 (PMC11355386; doi:10.3390/life14080926)
Supplement: Supplementary file 1 [file life-14-00926-s001.zip › life-3076138-supplementary.xlsx]

## Sheet: Table S1
NCT Number	Study URL	Total Participants	White	Black	AI_AN	Asian	Hawaiian	Multiple Race	Unknown	Other	Hispanic/Latino	Not Hispanic/Latino	Males	Females	18-65	65+	Mean Age	Age SD	Median Age	Range Min (Median age range)	Range Max (Median age range)	Participant Recruitment Location number	Results Submitted Year	Min Eligebility age	Max Eligibility Age	Public Intstitutes	Private Institutes
NCT00826241	https://clinicaltrials.gov/study/NCT00826241	59	51	2	1				3	1	0		18	40	49	9	46.77	15.15				6	2019	18		4	2
NCT00003457	https://clinicaltrials.gov/study/NCT00003457	40											22	18		0			36	18.1	64.2	1	2016	18	99		1
NCT00943826	https://clinicaltrials.gov/study/NCT00943826	921											580	341			55.9			18	84	133	2013	18
NCT01268566	https://clinicaltrials.gov/study/NCT01268566	56											37	19			52.9	13.5				12	2017	18	95
NCT01128218	https://clinicaltrials.gov/study/NCT01128218	33	32	1	0	0	0	0	0		1		17	16	19	14	58.63			21	87	1	2023	18		1
NCT00884741	https://clinicaltrials.gov/study/NCT00884741	650	620	11	2	7		1	9		25		390	260					59	19	82	330	2016	18
NCT02015819	https://clinicaltrials.gov/study/NCT02015819	16	14	1	0	1	0	0	0		4		13	3					57	26	71	1	2021	18			1
NCT02573324	https://clinicaltrials.gov/study/NCT02573324	691	572	9	13	92	2	2	1		71		425	266			58.1	10.27				212	2023	18	99
NCT00979017	https://clinicaltrials.gov/study/NCT00979017	41											18	23			58	10.2				1	2013	18			1
NCT01290263	https://clinicaltrials.gov/study/NCT01290263	48	45	0	0	0	0	2	1		1		32	16					62	29	86	6	2017	18		3	3
NCT00329719	https://clinicaltrials.gov/study/NCT00329719	115	110	3	0	1	0	0	1				78	37			56			24	76	190	2015	18
NCT00544817	https://clinicaltrials.gov/study/NCT00544817	47											31	16					54	28	79	10	2012	18			10
NCT02315534	https://clinicaltrials.gov/study/NCT02315534	34	4	1	26	3	0	0	0				20	14			55.1	14.95				3	2021	18		2	1
NCT00301418	https://clinicaltrials.gov/study/NCT00301418	11											7	4			50	10.7				1	2016	18			1
NCT03072134	https://clinicaltrials.gov/study/NCT03072134	12	10	1	0	1	0	0	0		0		5	7	12	0						2	2023	18			2
NCT01349660	https://clinicaltrials.gov/study/NCT01349660	88	82	5	0	0	0	0	1				48	40					57	19	82	8	2018	18			8
NCT00049127	https://clinicaltrials.gov/study/NCT00049127	63											41	22					46	22	83	229	2014	18
NCT00379080	https://clinicaltrials.gov/study/NCT00379080	56											43	13					56	24	77	9	2017	18		1	8
NCT00731731	https://clinicaltrials.gov/study/NCT00731731	122	114	4	0	1	0	0	3				71	51					59	20	80	110	2015	18
NCT00304031	https://clinicaltrials.gov/study/NCT00304031	1125											642	483					58	21	87	351	2014	18
NCT01266031	https://clinicaltrials.gov/study/NCT01266031	96											63	33					57	18	88	1	2016	18	99		1
NCT01380782	https://clinicaltrials.gov/study/NCT01380782	36	30	0	0	1	0	1	4		1		18	18					52	28	75	4	2014	18		1	3
NCT01067469	https://clinicaltrials.gov/study/NCT01067469	71									0		48	23					56	24	75	1	2020	18		1
NCT00108069	https://clinicaltrials.gov/study/NCT00108069	42	38	0	0	1	0	0	3		1		32	10	41	1	44	11				1	2014	18		1
NCT02858895	https://clinicaltrials.gov/study/NCT02858895	47	41	2	0	0	0			3	3		30	17			56.7	11.82				7	2022	18		3	4
NCT02942264	https://clinicaltrials.gov/study/NCT02942264	53	45	4	0	0	1	0	3		4		40	13	46	7	50.38	12.49				1	2021	18		1
NCT00314808	https://clinicaltrials.gov/study/NCT00314808	33											20	13			36.6	12.7				1	2013	18			1
NCT00606008	https://clinicaltrials.gov/study/NCT00606008	30											22	8	26	4			52	30	77	1	2012	18			1
NCT01081223	https://clinicaltrials.gov/study/NCT01081223	12											7	5	10	2	60	10				1	2023	18			1
NCT00293423	https://clinicaltrials.gov/study/NCT00293423	96	92	2	0	2	0	0	0		0		64	32					55	21	75	3	2021	18		1	2
NCT00869401	https://clinicaltrials.gov/study/NCT00869401	209											130	79			58	11.4				207	2017	18
NCT03463265	https://clinicaltrials.gov/study/NCT03463265	62	58	0	0	3	0	0	1		13		47	15	42	20			60	27	80	3	2023	18			3
NCT02336165	https://clinicaltrials.gov/study/NCT02336165	159	142	2	0	2	0	0	13				106	53					56	22	77	8	2019	18
NCT00404248	https://clinicaltrials.gov/study/NCT00404248	35											16	19					46	29	71	9	2015	18		1	8
NCT02630030	https://clinicaltrials.gov/study/NCT02630030	3	2	1	0	0	0	0	0		0		2	1	2	1	53.33					1	2021	18			1
NCT03150862	https://clinicaltrials.gov/study/NCT03150862	116	106	3		2			5				77	39			57.1	12.1				20	2022	18		6	12	US only
NCT02661282	https://clinicaltrials.gov/study/NCT02661282	20	19	0	0	1	0	0	0		3		10	10	19	1						1	2023	18		1
NCT01137604	https://clinicaltrials.gov/study/NCT01137604	151											101	50			52.6	11.74				5	2016	18	99
NCT01290692	https://clinicaltrials.gov/study/NCT01290692	14	13	0	1	0	0	0	0		0		8	6	10	4						4	2023	18			4
NCT00301873	https://clinicaltrials.gov/study/NCT00301873	59											38	21	49	10	54.7	9.4				1	2013	18			1
NCT00498927	https://clinicaltrials.gov/study/NCT00498927	47											31	16	36	11						1	2016	18	120		1
NCT00423735	https://clinicaltrials.gov/study/NCT00423735	50											27	23					54	26	81	188	2015	18
NCT01450826	https://clinicaltrials.gov/study/NCT01450826	136											83	53			53.96	13.27				1	2018	18			1
NCT00253448	https://clinicaltrials.gov/study/NCT00253448	35											17	18	20	15	60.9	12.5				2	2011	18			2
NCT05718466	https://clinicaltrials.gov/study/NCT05718466	35											25	10			55.2	13.5				1	2023	18	100		1
NCT00612430	https://clinicaltrials.gov/study/NCT00612430	59											36	23					48.5	24.1	70.4	1	2013	18			1
NCT00540722	https://clinicaltrials.gov/study/NCT00540722	56	53	3	0	0	0	0	0				31	25					59	34	79	8	2017	18		1	7
NCT02844439	https://clinicaltrials.gov/study/NCT02844439	40	34	1	0	4	0	0	1		2		28	12			55.9	9.88	58	34	73	11	2021	18		3	8
NCT00611325	https://clinicaltrials.gov/study/NCT00611325	56											36	20			53.88	11.93				1	2014	18			1
NCT00525525	https://clinicaltrials.gov/study/NCT00525525	74											42	32					58	21	80	1	2014	18		1
NCT00590681	https://clinicaltrials.gov/study/NCT00590681	62	56	2	0	2	0	0	2				24	19			60.4					5	2021	18		1	4
NCT01580969	https://clinicaltrials.gov/study/NCT01580969	22	20	0	0	0	0	0	2		1		14	7			53.95	14.87	55.5	31	76	1	2019	18			1
NCT00998010	https://clinicaltrials.gov/study/NCT00998010	24	18	1	0	2	0	0	3				13	11					57	27	75	1	2020	18		1
NCT00619112	https://clinicaltrials.gov/study/NCT00619112	60											38	22					53	27	70	1	2013	18		1
NCT01663012	https://clinicaltrials.gov/study/NCT01663012	20	16	0	0	3	0	1	0		1		12	8	17	3			49.5	20	73	1	2015	18			1
NCT00045110	https://clinicaltrials.gov/study/NCT00045110	136											89	47					52	19	78	7	2017	18		6	1
NCT00980343	https://clinicaltrials.gov/study/NCT00980343	40											21	19					59	37	79	9	2017	18		2	7
NCT00553150	https://clinicaltrials.gov/study/NCT00553150	122											63	59					60.5	23	81	178	2017	18
NCT00841555	https://clinicaltrials.gov/study/NCT00841555	3	3	0	0	0	0	0	0		0		3	0	2	1						1	2016	18		1
NCT00538850	https://clinicaltrials.gov/study/NCT00538850	130											61	69			55.6	12.2				1	2014	18			1
NCT00763750	https://clinicaltrials.gov/study/NCT00763750	25											12	13	17	8	56	5.2				1	2013	18			1
NCT01730950	https://clinicaltrials.gov/study/NCT01730950	170	141	5	4	8	0	0	12		11		89	81					59	25	87	31	2020	18
NCT01017250	https://clinicaltrials.gov/study/NCT01017250	15											12	3	14	1	50.27	11.3				1	2012	18	80		1
NCT03149003	https://clinicaltrials.gov/study/NCT03149003	221	133	2	0	74	0	0		12			136	85	153	68						61	2023	18
NCT01564914	https://clinicaltrials.gov/study/NCT01564914	22											16	6					62	38	76	4	2019	18		2	2
NCT00112502	https://clinicaltrials.gov/study/NCT00112502	178											123	55	131	47						12	2021	18		3	9
NCT00597402	https://clinicaltrials.gov/study/NCT00597402	125											74	51			54.6	12.5				1	2013	18			1
NCT02478164	https://clinicaltrials.gov/study/NCT02478164	15	13	0	0	1	0	1	0				11	4					62	28	75	2	2018	18			2
NCT00305864	https://clinicaltrials.gov/study/NCT00305864	118											74	44					57	20	81	106	2013	18
NCT00689221	https://clinicaltrials.gov/study/NCT00689221	545											291	254			56.4	10.98				2	2014	18
NCT00953121	https://clinicaltrials.gov/study/NCT00953121	104											75	29					50	19	76	1	2013	18			1
NCT01434602	https://clinicaltrials.gov/study/NCT01434602	86	76	3					6	1	2		55	31			49.23	14.46				1	2022	18		1
NCT00335764	https://clinicaltrials.gov/study/NCT00335764	90											52	38			53			24	76	7	2018	18		5	2
NCT00813943	https://clinicaltrials.gov/study/NCT00813943	265											155	110			54.8	10.57				2	2014	18
NCT03032484	https://clinicaltrials.gov/study/NCT03032484	25	23	0	0	1	0	1	0		11		14	11			61			37	69	1	2023	18		1
NCT02342379	https://clinicaltrials.gov/study/NCT02342379	35	32	1		2					7		24	11	27	8						2	2020	18		1	1
NCT02157103	https://clinicaltrials.gov/study/NCT02157103	3	3	0	0	0	0	0	0		0		1	2	2	1						2	2018	18			2
NCT00369590	https://clinicaltrials.gov/study/NCT00369590	58											28	30					54	26	72	7	2015	18		5	2
NCT00093964	https://clinicaltrials.gov/study/NCT00093964	81											51	30			53.8	11.59				17	2019	18		7	10
NCT01790503	https://clinicaltrials.gov/study/NCT01790503	65	58	0	1	3	0	0	3				41	24	37	28	55.3	11.9				9	2019	18		2	7
NCT01609790	https://clinicaltrials.gov/study/NCT01609790	121											73	48					58	22	80	244	2017	18
NCT00486603	https://clinicaltrials.gov/study/NCT00486603	92											58	34					58	20	83	9	2019	18	120	1	8
NCT02805179	https://clinicaltrials.gov/study/NCT02805179	26	24	1	0	1	0	0	0		0		16	10			62		50	77		1	2021	18		1
NCT00045708	https://clinicaltrials.gov/study/NCT00045708	57											31	26					54	22	75	5	2017	18			5
NCT00586508	https://clinicaltrials.gov/study/NCT00586508	81	71	6	0	3	0	0	1		0		55	26					49	25.4	72.7	1	2020	18			1
NCT00895180	https://clinicaltrials.gov/study/NCT00895180	80	75	3	0	1	0	1	0		3		52	28			52.5	11.98				11	2017	18		4	7
NCT00433381	https://clinicaltrials.gov/study/NCT00433381	117											68	49					56	23	82	93	2013	18
NCT00667394	https://clinicaltrials.gov/study/NCT00667394	42	33	3	0	3	1	0	2		0		30	12	37	5	54.37	11.46				1	2012	18		1
NCT00939991	https://clinicaltrials.gov/study/NCT00939991	48											33	15			50	12				1	2013	18			1
NCT01004874	https://clinicaltrials.gov/study/NCT01004874	80											51	29			53.7	9.6				1	2013	18			1
NCT00499473	https://clinicaltrials.gov/study/NCT00499473	31											20	11	25	6						1	2016	18		1
NCT00795665	https://clinicaltrials.gov/study/NCT00795665	7											3	4	5	2	56	17				1	2020	18		1
NCT02337491	https://clinicaltrials.gov/study/NCT02337491	80									2		54	26			51.1	12.9				8	2018	18		3	5
NCT02330562	https://clinicaltrials.gov/study/NCT02330562	121	106	4	0	6	0	1	4		8		66	55	97	24						5	2022	18		1	3
NCT01331291	https://clinicaltrials.gov/study/NCT01331291	11											7	4					52	36	62	2	2016	18			2
NCT01738646	https://clinicaltrials.gov/study/NCT01738646	40											24	16			52.4	11				1	2015	18	120		1
NCT01975701	https://clinicaltrials.gov/study/NCT01975701	26	26										16	10			53.7	13.59				17	2019	18		1	8	US only
NCT02968940	https://clinicaltrials.gov/study/NCT02968940	6	5	0	0	0	0	0	1		2	4	2	4					45	31.5	54.4	4	2022	18		2	2
NCT02529072	https://clinicaltrials.gov/study/NCT02529072	6	6	0	0	0	0	0	0		0	6	6	0			57.1	6.3				1	2020	18	80		1
NCT02313272	https://clinicaltrials.gov/study/NCT02313272	32	31	0	0	1	0	0	0		3		21	11	28	4						1	2023	18			1
NCT01295944	https://clinicaltrials.gov/study/NCT01295944	35	29	2	0	1	0	0	3		3		22	13	32	3	42.497	16.55				2	2021	18		2
NCT01781468	https://clinicaltrials.gov/study/NCT01781468	328	310							18			193	135			57.3	12.3				365	2020	18
NCT01140568	https://clinicaltrials.gov/study/NCT01140568	38	34	0	0	4	0	0	0				30	8	28	10						1	2020	18		1
NCT00766467	https://clinicaltrials.gov/study/NCT00766467	81											45	36					55	19	79	4	2016	18		1	3
NCT01403610	https://clinicaltrials.gov/study/NCT01403610	23											14	9			56			35	74	1	2019	18
NCT00657267	https://clinicaltrials.gov/study/NCT00657267	58	51	2	0	0	0	2	3		54		35	23	48	10	57			25	79	6	2014	18			6
NCT00492089	https://clinicaltrials.gov/study/NCT00492089	11											5	6			47			39	70	1	2013	18
NCT02617589	https://clinicaltrials.gov/study/NCT02617589	560	471	7		61				21	5		365	195			57.6	11.1				125	2021	18
NCT03034135	https://clinicaltrials.gov/study/NCT03034135	23	21	1						1			16	7					61	43	74	8	2021	18		1	7
NCT01383135	https://clinicaltrials.gov/study/NCT01383135	27	16	1	0	4	0	0	6		0		9	18	22	5						1	2024	18			1
NCT00900757	https://clinicaltrials.gov/study/NCT00900757	38											17	21			58.9	9.5				1	2014	18			1
NCT01051557	https://clinicaltrials.gov/study/NCT01051557	36	31	0	0	4	0	0	0		3		24	12	32	4						1	2016	18			1
NCT02078648	https://clinicaltrials.gov/study/NCT02078648	74	65	1	0	1	0	0	7		2		48	26			55.6			23.9	79.1	16	2023	18		4	12
NCT01402063	https://clinicaltrials.gov/study/NCT01402063	63											39	24	42	21	62			21	82	9	2015	18		6	3
NCT01466686	https://clinicaltrials.gov/study/NCT01466686	30	27	2						1			24	6			53.74			38.77	70.39	3	2023	18	100		3
NCT00262730	https://clinicaltrials.gov/study/NCT00262730	97											60	37					56.6	21	85	9	2014	18		1	8
NCT01062425	https://clinicaltrials.gov/study/NCT01062425	149											81	68					60	27	83	105	2016	18
NCT00612339	https://clinicaltrials.gov/study/NCT00612339	41											26	15	32	9	58.6	7.6				1	2012	18			1
NCT01120639	https://clinicaltrials.gov/study/NCT01120639	30											15	15	14	16		8.5	65.9			1	2019	18			1
NCT00621686	https://clinicaltrials.gov/study/NCT00621686	54											35	19					55	25	76	204	2017	18
NCT00187486	https://clinicaltrials.gov/study/NCT00187486	66											42	24	55	11	54	11				1	2012	18		1
NCT01303835	https://clinicaltrials.gov/study/NCT01303835	110											62	48			56.2	11.1				1	2015	18
NCT01648348	https://clinicaltrials.gov/study/NCT01648348	116											83	33			55.8	10.8				308	2018	18
NCT02273739	https://clinicaltrials.gov/study/NCT02273739	21	16	1					4				13	8				58.8	14.97			12	2021	18
NCT00859222	https://clinicaltrials.gov/study/NCT00859222	51	42							9			30	21					50	22	71	5	2016	18		1	4
NCT01740258	https://clinicaltrials.gov/study/NCT01740258	68	64	2	0	2	0	0	0		1		47	21			55.43	10.68				1	2020	18
NCT00441142	https://clinicaltrials.gov/study/NCT00441142	111	101	3	0	0	0	0	4				70	41	85	26						7	2015	18		2	5
NCT00390299	https://clinicaltrials.gov/study/NCT00390299	23	23	0	0	0	0	0	0				12	11	17	6						1	2020	18			1
NCT01209442	https://clinicaltrials.gov/study/NCT01209442	30											17	13			57			31	78	1	2019	18		1
NCT01280552	https://clinicaltrials.gov/study/NCT01280552	124											75	49	88	36						25	2014	18	80
NCT01339052	https://clinicaltrials.gov/study/NCT01339052	65	44	0	0	3	0	0	18		2		48	17	56	9						7	2017	18		3	4
NCT00085254	https://clinicaltrials.gov/study/NCT00085254	112											66	46					55.5	22	88	8	2016	18		1	7
NCT02120287	https://clinicaltrials.gov/study/NCT02120287	16	16	0	0	0	0	0	0				5	11					62	48.7	74.8	1	2019	18		1
NCT03020017	https://clinicaltrials.gov/study/NCT03020017	8	1	7	0	0	0	0	0				4	4					55.5	28	66	1	2022	18			1
NCT01062399	https://clinicaltrials.gov/study/NCT01062399	196											116	80					59	23	82	36	2018	18	120
NCT00641706	https://clinicaltrials.gov/study/NCT00641706	44											33	11					52	33	80	214	2013	18
NCT00112736	https://clinicaltrials.gov/study/NCT00112736	68											48	20					51	20	74	8	2015	18		6	2
NCT00589875	https://clinicaltrials.gov/study/NCT00589875	43	41	0	0	2	0	0	0		6	37	30	13	33	10						4	2024	18		1	3
NCT00302159	https://clinicaltrials.gov/study/NCT00302159	43	35	5	0	1	0	0	2		2	41	29	14	39	4	52.88	11.33				3	2014	18	90	2	1
NCT00004259	https://clinicaltrials.gov/study/NCT00004259	225											125	100					43	18	80	92	2017	18	120
NCT00354913	https://clinicaltrials.gov/study/NCT00354913	21											9	12			54	13.9				1	2013	18			1
NCT01032200	https://clinicaltrials.gov/study/NCT01032200	54	51	2	0	1	0	0	0		1		25	29	37	17			59	20	79	1	2017	18			1
NCT01806675	https://clinicaltrials.gov/study/NCT01806675	25	14	0	0	6	0	0	5		3		11	14	21	4	54.9	13				1	2019	18			1
NCT03216499	https://clinicaltrials.gov/study/NCT03216499	24	22	1	0	0	0	0	1		0		15	9					62.1	38.7	76.7	10	2020	18		3	7
NCT00671970	https://clinicaltrials.gov/study/NCT00671970	57											37	20				13.05	49.98			1	2013	18			1
NCT00727506	https://clinicaltrials.gov/study/NCT00727506	151	141	6		3	1						93	58			56.3	10.3				28	2014	18
NCT01753713	https://clinicaltrials.gov/study/NCT01753713	33	27	2	0	1	1	1	1		0		21	12	29	4			57	26	68	1	2017	18
NCT02526017	https://clinicaltrials.gov/study/NCT02526017	312	267	18	0	0	13		1	13	27		161	151	159	153						39	2022	18
NCT01248949	https://clinicaltrials.gov/study/NCT01248949	116											51	65			59.2	11.9				10	2017	18	99
NCT03242824	https://clinicaltrials.gov/study/NCT03242824	20	19	0	0	1	0	0	0		0		15	5					53	38	69	1	2022	18			1
NCT01756352	https://clinicaltrials.gov/study/NCT01756352	12											8	4	9	3	61.4			18	74	1	2019	18	85		1
NCT00990652	https://clinicaltrials.gov/study/NCT00990652	10											8	2	8	2						1	2014	18			1
NCT01631552	https://clinicaltrials.gov/study/NCT01631552	495	405	27		18				45	20		161	334			60	11.17				12	2021	18		3	9
NCT01454596	https://clinicaltrials.gov/study/NCT01454596	18	16	2	0	0	0	0	0		1		15	3	17	1	54.3	7.1				1	2019	18	70	1
NCT02327078	https://clinicaltrials.gov/study/NCT02327078	307	282	7	0	3	1	0	14		17		162	145			60.7	12.33				24	2023	18		8	14	US only
NCT02186509	https://clinicaltrials.gov/study/NCT02186509	17	17	0	0	0	0	0	0		2		12	5	12	5						1	2019	18			1
NCT00995007	https://clinicaltrials.gov/study/NCT00995007	112	105	3	1	1	1	0	1		0		78	34	105	7	50.13	12.81				1	2016	18	100	1
NCT03367715	https://clinicaltrials.gov/study/NCT03367715	10	7	0	1	0	0	1	1		2		7	3					56	46	63	1	2022	18	100		1
NCT00323115	https://clinicaltrials.gov/study/NCT00323115	11											5	6	6	5	63.273	9.53				1	2012	18			1
NCT01013285	https://clinicaltrials.gov/study/NCT01013285	180											109	71					59.305	20.5	90	1	2020	18		1
NCT00782756	https://clinicaltrials.gov/study/NCT00782756	40	36	0	0	1	0	0	3		0		26	14					55	18	75	3	2018	18			3
NCT00720356	https://clinicaltrials.gov/study/NCT00720356	115	109	3	0	0	0	0	3				70	45	82	33						9	2018	18		3	6
NCT00369785	https://clinicaltrials.gov/study/NCT00369785	198	181	16	0	1	0	0	0		1		92	106	155	43			55.1	19	84	16	2017	18
NCT02991456	https://clinicaltrials.gov/study/NCT02991456	48	46	0	0	0	0	0	2		0		28	20			52.67	13.82				1	2023	18			1
NCT01854554	https://clinicaltrials.gov/study/NCT01854554	67	57	3		1					6		36	31					53.8	26	82	1	2024	18		1
NCT00777153	https://clinicaltrials.gov/study/NCT00777153	325											211	112			53.3	11.67				62	2012	18	100
NCT00590954	https://clinicaltrials.gov/study/NCT00590954	32	30	1	0	1	0	0	0		2		17	15					51	23	78	1	2020	18
NCT01977677	https://clinicaltrials.gov/study/NCT01977677	29	22	2	0	5	0	0	0		1		20	9	20	9			60	29	74	1	2018	18	75		1
NCT02193347	https://clinicaltrials.gov/study/NCT02193347	24	24	0	0	0	0	0	0		0		14	10			43.83	11.25				1	2021	18			1
NCT01856933	https://clinicaltrials.gov/study/NCT01856933	6											4	2	4	2	60.3			39	72	2	2015	18		1	1
NCT01478854	https://clinicaltrials.gov/study/NCT01478854	30											16	14					58	35	87	1	2019	18
NCT00892177	https://clinicaltrials.gov/study/NCT00892177	137											90	47					57	18	79	305	2017	18
NCT00766753	https://clinicaltrials.gov/study/NCT00766753	22											13	9					48	28	71	1	2017	18		1
NCT01113398	https://clinicaltrials.gov/study/NCT01113398	36											22	14			53.6	11.1				1	2015	18		1
NCT01811498	https://clinicaltrials.gov/study/NCT01811498	23	17	2	1	1	0	0	2				12	11				12.6	65			1	2024	18				1
NCT00704288	https://clinicaltrials.gov/study/NCT00704288	222	198	8	2	5	0	0	9				139	83	187	35						8	2024	18		5	3
NCT03018288	https://clinicaltrials.gov/study/NCT03018288	90	72	10	0	6	0	0	2		3		52	38	56	34	59.9	10.64				1	2024	18		1
NCT03027388	https://clinicaltrials.gov/study/NCT03027388	7	7	0	0	0	0	0	0		0		6	1	7	0	57.17	7.54				1	2023	18		1
NCT00613028	https://clinicaltrials.gov/study/NCT00613028	23											18	5			51.9	11.8				1	2013	18			1
NCT00805961	https://clinicaltrials.gov/study/NCT00805961	68											39	29					59	24	80	13	2012	18			13
NCT00271609	https://clinicaltrials.gov/study/NCT00271609	88	83	1	0	3	1	0	0		4		52	36	80	8	48.66	11.3				1	2012	18		1
NCT01177397	https://clinicaltrials.gov/study/NCT01177397	226	171	9		20			22	4	16		118	108			58.2	11.77				16	2022	18		2	10	US only
NCT00823797	https://clinicaltrials.gov/study/NCT00823797	45	40	1	1	2	0	0	1		1		27	18	41	4						3	2017	18		2	1
NCT02366728	https://clinicaltrials.gov/study/NCT02366728	60	56	1	0	1	0	0	2		1		42	18			54.1	13.2				1	2022	18	80		1
NCT01491893	https://clinicaltrials.gov/study/NCT01491893	61	57	1	1	1	0	0	1		2		36	25			52.9	12.3				1	2018	18			1
NCT00597493	https://clinicaltrials.gov/study/NCT00597493	32											23	9					53.6	30.4	72.5	1	2013	18			1
NCT01465347	https://clinicaltrials.gov/study/NCT01465347	56	52	1	0	0	0	0	53				32	24	41	15	57.2	10.79				18	2017	18		7	11
NCT00200161	https://clinicaltrials.gov/study/NCT00200161	85	74	3	1	4	0	0	3		0		29	59					56.3	21	71	3	2018	18	70		3
NCT02794883	https://clinicaltrials.gov/study/NCT02794883	36	33	1	0	2	0	0	0		5		24	12	29	7						1	2022	18			1
NCT02540161	https://clinicaltrials.gov/study/NCT02540161	39	37	1	0	1	0	0	0		0		24	15					57.25	34	76	1	2020	18			1
NCT01931098	https://clinicaltrials.gov/study/NCT01931098	35	34	1	0	0	0	0	0		0	35	19	16	29	6	51.79	12.38				1	2020	18		1
NCT03684811	https://clinicaltrials.gov/study/NCT03684811	93	71	1	0	5	0	0	16		7	67	49	44			52.7	12.6				26	2023	18		4	10	US only
NCT00643097	https://clinicaltrials.gov/study/NCT00643097	40											30	10					53	29	83	2	2014	18		1	1
NCT00717197	https://clinicaltrials.gov/study/NCT00717197	30											15	15	23	7	51.5	12.6				1	2013	18		1
NCT01846871	https://clinicaltrials.gov/study/NCT01846871	10											4	6					62	51	74	1	2019	18			1
NCT01026493	https://clinicaltrials.gov/study/NCT01026493	246											162	84					56	18	81	17	2017	18		2	15
NCT02038218	https://clinicaltrials.gov/study/NCT02038218	29											19	10	28	1	52	8				3	2020	18		1	2
NCT00905060	https://clinicaltrials.gov/study/NCT00905060	70	65	1	0	3	0	1	1		2	67	38	32	34	36						9	2021	18		2	7
NCT00003475	https://clinicaltrials.gov/study/NCT00003475	40											26	14					48.2	19.7	68.2	1	2016	18			1
NCT01621542	https://clinicaltrials.gov/study/NCT01621542	62	53	4	0	2	0	1	2		4	57	29	33	38	24	58	14.17				5	2019	18		4	1
NCT01607905	https://clinicaltrials.gov/study/NCT01607905	189	157	22	1	6	0	0	3				114	75			60.2	11.82				6	2021	18			4	US only

## Sheet: Table S2
NCT Number	Study Title	Study URL	Acronym	Brief Summary	Conditions	Interventions	Primary Outcome Measures	Secondary Outcome Measures	Other Outcome Measures	Sponsor	Collaborators	Age	Phases	Enrollment	Funder Type	Study Design	Other IDs	Start Date	Primary Completion Date	Completion Date	First Posted	Results First Posted	Last Update Posted
NCT00826241	Dose-Dense Temozolomide + Lapatinib for Recurrent Ependymoma	https://clinicaltrials.gov/study/NCT00826241		The goal of this clinical research study is to learn if lapatinib when given in combination with temozolomide can help to control ependymoma that has come back after treatment. The safety of this combination will also be studied.	Brain Tumors|Spinal Cord Tumors	DRUG: Temozolomide|DRUG: Lapatinib	Time to Progression, Time to progression defined as progressive disease, toxicity at a level of severity that precludes the patient continuing on the protocol, or death. Progression is a 25% increase in the sum of products of all measurable lesions over smallest sum observed (over baseline if no decrease) using the same techniques as baseline, OR clear worsening of any evaluable disease, OR appea…	Number of Participants With an Overall Response (Complete Response or Partial Response) Assessed by the MacDonald Criteria, Anti-tumor activity as determined by the overall response (Complete response (CR) or partial response (PR)) was assessed by the MacDonald criteria. Complete response is complete resolution of all lesions. The patient cannot be on any corticosteroids with the exception of adr…		National Institutes of Health Clinical Center (CC)	CERN Foundation - Collaborative Ependymoma Research Network	ADULT, OLDER_ADULT	PHASE2	58	NIH	Allocation: NA|Intervention Model: SINGLE_GROUP|Masking: NONE|Primary Purpose: TREATMENT	999916005|NCI-2012-02131|16-C-N005	2009-01	2018-07-31	2018-07-31	2009-01-22	2019-03-22	2019-03-22
NCT00003457	Antineoplaston Therapy in Treating Patients With Brain Tumors	https://clinicaltrials.gov/study/NCT00003457		RATIONALE: Current therapies for adults with persistent or recurrent brain tumors provide very limited benefit to the patient. The anti-cancer properties of Antineoplaston therapy suggest that it may prove beneficial in the treatment of adults with persistent or recurrent brain tumors. PURPOSE: This study is being performed to determine the effects (good and bad) that Antineoplaston therapy has o…	Refractory Brain Tumors	DRUG: Antineoplaston therapy (Atengenal + Astugenal)	Number of Participants With Objective Response, Objective response rate per Response Assessment in Neuro-Oncology (RANO) for target lesions and assessed by MRI: Complete Response (CR), disappearance of all disease sustained for at least four weeks; Partial Response (PR), \>=50% decrease in the sum of the products of of the greatest perpendicular diameters of all measurable enhancing lesions, sust…	Percentage of Participants Who Survived, 6 months, 12 months, 24 months, 36 months, 48 months, 60 months overall survival, 6 months, 12 months, 24 months, 36 months, 48 months, 60 months		Burzynski Research Institute		ADULT, OLDER_ADULT	PHASE2	40	OTHER	Allocation: NA|Intervention Model: SINGLE_GROUP|Masking: NONE|Primary Purpose: TREATMENT	CDR0000066489|BC-BT-9	1996-07	2012-02	2012-02	2003-01-27	2016-12-16	2017-08-22
NCT00943826	A Study of Bevacizumab (Avastin¬Æ) in Combination With Temozolomide and Radiotherapy in Participants With Newly Diagnosed Glioblastoma	https://clinicaltrials.gov/study/NCT00943826		This 2 arm study investigated the efficacy and safety of the addition of bevacizumab to the current standard of care (multimodality therapy of concurrent radiotherapy plus temozolomide followed by adjuvant temozolomide) as compared to the current standard of care alone. Participants were randomly assigned to either the bevacizumab (10 milligrams per kilogram (mg/kg) intravenously \[IV\] once ever…	Glioblastoma	DRUG: Bevacizumab|DRUG: Temozolomide|RADIATION: Radiation therapy|DRUG: Placebo	Co-Primary: Progression-free Survival (PFS) as Assessed by Investigator, PFS is defined as time from randomization to disease progression (PD) or death. PD was assessed using adapted Macdonald response criteria (modified World Health Organization \[WHO\] criteria) based on 3 components: radiological tumor assessments using Magnetic Resonance Imaging \[MRI\] scans,neurological assessment and chang…	PFS as Assessed by an Independent Review Facility, An Independent Review Facility reviewed the MRI scans used by investigator to evaluate radiological tumor response. PFS is defined as time from randomization to PD or death. PD was assessed using adapted Macdonald response (modified WHO) criteria based on 3 components: radiological tumor assessments using MRI scans, neurological assessment and ch…		Hoffmann-La Roche		ADULT, OLDER_ADULT	PHASE3	921	INDUSTRY	Allocation: RANDOMIZED|Intervention Model: PARALLEL|Masking: QUADRUPLE (PARTICIPANT, CARE_PROVIDER, INVESTIGATOR, OUTCOMES_ASSESSOR)|Primary Purpose: TREATMENT	BO21990|2008-006146-26	2009-06-29	2013-02-28	2015-09-09	2009-07-22	2013-05-20	2017-09-25
NCT01268566	A Study of MEDI-575 in Subjects With Recurrent Glioblastoma Multiforme	https://clinicaltrials.gov/study/NCT01268566		The primary objective of this Phase II study is to evaluate the progression-free survival at 6 months in adult subjects with a first recurrence of Glioblastoma Multiforme who are treated with MEDI-575.	Glioblastoma Multiforme	DRUG: MEDI-575	Progression-free Survival Rate at 6 Months, Progression-free survival (PFS) rate at 6 months is defined as the proportion of participants who neither progressed nor died before 6 months after the first dose. Progression was determined using Updated Response Assessment Criteria of High Grade Gliomas: Response Assessment in Neuro-Oncology Working Group (RANO criteria). Progression was defined as at…	Percentage of Participants With Best Overall Response, Best overall response rate is calculated based upon the disease assessments recorded during the study visits using RANO criteria. Best overall response includes complete response (CR), CR with confirmation, partial response (PR), PR with confirmation, stable disease and progressive disease. Confirmed responses are those that persist on repeat…		MedImmune LLC		ADULT, OLDER_ADULT	PHASE2	62	INDUSTRY	Allocation: NA|Intervention Model: SINGLE_GROUP|Masking: NONE|Primary Purpose: TREATMENT	CD-ON-MEDI-575-1042	2011-01	2012-11	2012-11	2010-12-31	2017-04-06	2017-04-06
NCT01128218	A Study of the Specificity and Sensitivity of 5- Aminolevulinic Acid (ALA) Fluorescence in Malignant Brain Tumors	https://clinicaltrials.gov/study/NCT01128218		Extent of resection is a very important prognostic factor affecting survival in individuals diagnosed with a malignant glioma. However, the infiltrative nature of the malignant glioma tumor cells produces indistinct borders between normal and malignant tissues, and the lack of easily identifiable tumor margins confounds attempts at total resection. The investigators propose to identify the border…	Brain Neoplasms	DRUG: Tumor fluorescence	Establish a Safe Dose for Oral 5-ALA Administration, Dose escalation from 10mg/kg to 50mg/kg to determine optimal 5-ALA dose, 6 months|Determine the Sensitivity, Specificity, and Positive Predictive Value of 5-ALA Mediated Fluorescence for Malignant Glioma Tissue in the Brain., The neurosurgeon will take two small biopsies per patient from areas identified as obvious tumor and areas in the wall o…		Assess 5-ALA's Resulting Fluorescence for Distinguishing Tumor Within the Brain, Under blue light, the neurosurgeon will take two small biopsies per patient from areas identified as obvious tumor (fluorescent) and areas in the wall of the resection cavity that were judged to be normal (but possibly edematous), non-eloquent brain (non-fluorescent). A neuropathologist will review all biopsy specime…	Southern Illinois University	DUSA Pharmaceuticals, Inc.	ADULT, OLDER_ADULT	PHASE1	33	OTHER	Allocation: NON_RANDOMIZED|Intervention Model: SEQUENTIAL|Masking: NONE|Primary Purpose: TREATMENT	COZ-SIU 10-002-1	2011-03	2021-02	2021-02	2010-05-21	2023-11-30	2023-11-30
NCT00884741	Temozolomide and Radiation Therapy With or Without Bevacizumab in Treating Patients With Newly Diagnosed Glioblastoma	https://clinicaltrials.gov/study/NCT00884741		This randomized phase III trial studies temozolomide (TMZ) and radiation therapy (RT) to compare how well they work with or without bevacizumab in treating patients with newly diagnosed glioblastoma or gliosarcoma. Drugs used in chemotherapy, such as temozolomide, work in different ways to stop the growth of tumor cells, either by killing the cells, by stopping them from dividing, or by stopping …	Glioblastoma|Gliosarcoma|Supratentorial Glioblastoma	RADIATION: 3-Dimensional Conformal Radiation Therapy|BIOLOGICAL: Bevacizumab|RADIATION: Intensity-Modulated Radiation Therapy|OTHER: Laboratory Biomarker Analysis|OTHER: Placebo|OTHER: Quality-of-Life Assessment|DRUG: Temozolomide	Overall Survival (OS), Survival time was defined as time from randomization to date of death from any cause and was estimated by the Kaplan-Meier method. Patients last known to be alive were censored at the date of last contact. This analysis was planned to occur when 390 deaths had been reported., From randomization to date of death or last follow-up. Analysis occurs after all 390 deaths have be…	Incidence of Grade 3 and Higher Treatment-related Toxicity as Assessed by the National Cancer Institute Common Terminology Criteria for Adverse Events (AEs) Version 3.0, AEs are graded by using CTCAE 3.0. The difference between the two randomized arms in the percentage of patients with grade 3 or higher toxicities reported as possibly/probably/definitely related to protocol treatment will be test…	Quality of Life Measured by the M.D. Anderson Symptom Inventory Brain Tumor Module (MDASI-BT Tool) and EORTC Quality of Life Questionnaire-Core/Brain Cancer Module( QLQ-C30/BCM20), Analysis can occur at or after time of primary outcome measure analysis.|Neurocognitive Function Measured by the Hopkins Verbal Learning Test-Revised(HVLT-R), Trail Making Test Part A, Trail Making Test Part B, Control…	National Cancer Institute (NCI)	Radiation Therapy Oncology Group|NRG Oncology	ADULT, OLDER_ADULT	PHASE3	637	NIH	Allocation: RANDOMIZED|Intervention Model: PARALLEL|Masking: DOUBLE (PARTICIPANT, INVESTIGATOR)|Primary Purpose: TREATMENT	NCI-2009-01670|NCI-2009-01670|RTOG-0825|RTOG 0825|CDR0000640428|RTOG-0825|RTOG-0825|U10CA180868|U10CA021661	2009-04-15	2013-03-17	2013-03-17	2009-04-21	2016-10-12	2019-07-24
NCT02015819	Genetically Modified Neural Stem Cells, Flucytosine, and Leucovorin for Treating Patients With Recurrent High-Grade Gliomas	https://clinicaltrials.gov/study/NCT02015819		This phase I trial studies the side effects and determines the best dose of genetically modified neural stem cells and flucytosine when given together with leucovorin for treating patients with recurrent high-grade gliomas. Neural stem cells can travel to sites of tumor in the brain. The neural stem cells that are being used in this study were genetically modified express the enzyme cytosine deam…	Adult Anaplastic Astrocytoma|Adult Anaplastic Oligodendroglioma|Adult Giant Cell Glioblastoma|Adult Glioblastoma|Adult Gliosarcoma|Recurrent Adult Brain Tumor|Anaplastic Oligoastrocytoma	BIOLOGICAL: E. coli CD-expressing genetically modified neural stem cells|DRUG: flucytosine|DRUG: leucovorin calcium|OTHER: pharmacological study|OTHER: laboratory biomarker analysis	Number of Participants With Dose Limiting Toxicities (DLTs) and Maximum Tolerated Dose (MTD), Number of DLTs per dose level and the MTD/MFD., Day 28 of course 1|Number of Participants With Mechanical Issues With Repeat Administrations of NSCs Via Rickham, Number of participants with mechanical issues with repeat administrations of NSCs via Rickham., 28 days after last infusion of NSCs, up to 6 mo…	Number of Participants Developing Antibodies Against NSCs, Development of a antibody response to the NSCs will be evaluated by flow cytometry. Data from assessing for possible development of NSC immunogenicity with repeat exposure will be presented in an exploratory fashion using descriptive statistics., While receiving treatment, up to 6 months.|Average Steady State Levels of 5-FC and 5-FU in th…		City of Hope Medical Center	National Cancer Institute (NCI)	ADULT, OLDER_ADULT	PHASE1	16	OTHER	Allocation: NA|Intervention Model: SINGLE_GROUP|Masking: NONE|Primary Purpose: TREATMENT	13401|NCI-2013-02346|13401|FD-R-004816	2014-10-07	2017-10-07	2017-10-07	2013-12-19	2021-09-29	2021-10-20
NCT02573324	A Study of ABT-414 in Participants With Newly Diagnosed Glioblastoma (GBM) With Epidermal Growth Factor Receptor (EGFR) Amplification	https://clinicaltrials.gov/study/NCT02573324	Intellance1	This study seeks to determine whether the addition of ABT-414 to concomitant radiotherapy and temozolomide (TMZ) followed by combination of ABT-414 with adjuvant TMZ prolongs overall survival (OS) among participants with newly diagnosed glioblastoma (GBM) with epidermal growth factor receptor (EGFR) amplification. In addition, there is a Phase 1, open-label, multicenter sub-study to assess the ph…	Glioblastoma|Gliosarcoma	DRUG: Temozolomide|DRUG: Depatuxizumab mafodotin|RADIATION: Radiation|DRUG: Placebo for ABT-414	Overall Survival (OS), Time to OS is defined as the number of days from the date of randomization to the date of death due to any cause., Overall median duration of follow-up was 15.5 months (range: 0.1, 35.6).	OS for the O6-methylguaninemethlytransferese (MGMT) Unmethylated Group, Time to OS is defined as the number of days from the date of randomization to the date of death due to any cause. Unmethylated MGMT promoter is associated with a worse prognosis in GBM, Overall median duration of follow-up was 15.5 months (range: 0.1, 35.6).|OS for the MGMT Methylated Group, Time to OS is defined as the numbe…		AbbVie	Radiation Therapy Oncology Group	ADULT, OLDER_ADULT	PHASE3	691	INDUSTRY	Allocation: RANDOMIZED|Intervention Model: PARALLEL|Masking: TRIPLE (PARTICIPANT, CARE_PROVIDER, INVESTIGATOR)|Primary Purpose: TREATMENT	M13-813|2015-001166-26	2015-01-04	2022-04-04	2022-04-04	2015-10-09	2023-05-11	2023-05-11
NCT00979017	Avastin/Temozolomide/Irinotecan for Unresectable/Multifocal Glioblastoma Multiforme	https://clinicaltrials.gov/study/NCT00979017		The primary objective of the study is to determine the efficacy of Avastin in combination with temozolomide and irinotecan in terms of response rate. The secondary objectives are to describe the overall and progression-free survivals of unresectable patients treated with upfront Avastin, temozolomide and irinotecan and to assess the safety of Avastin, temozolomide and irinotecan in unresectable g…	Glioblastoma Multiforme|Gliosarcoma	DRUG: Avastin|DRUG: Temozolomide|DRUG: Irinotecan	Response Rate, The percentage of participants with a complete or partial response as determined by a modification of the Response Assessment in Neuro-Oncology (RANO) criteria. Complete Response (CR) was defined as complete disappearance on MR/CT of all enhancing tumor and mass effect, off all corticosteroids (or receiving only adrenal replacement doses) and accompanied by a stable or improving ne…	Incidence and Severity of Central Nervous System (CNS) Hemorrhage and Systemic Hemorrhage, Incidence and severity of CNS hemorrhage and systemic hemorrhage- The adverse events for this study were collected using Common Terminology Criteria for Adverse Events (CTCAE) version 3.0, and have been converted to CTCAE version 4.0 for entry into ClinicalTrials.gov., 4 months|Incidence of Grade ‚â• 4 Hema…		Katy Peters	Genentech, Inc.	ADULT, OLDER_ADULT	PHASE2	41	OTHER	Allocation: NA|Intervention Model: SINGLE_GROUP|Masking: NONE|Primary Purpose: TREATMENT	Pro00019065	2009-11	2011-02	2013-01	2009-09-17	2013-08-12	2014-03-19
NCT01290263	Amgen 386 for Recurrent Glioblastoma	https://clinicaltrials.gov/study/NCT01290263		Primary Objectives Cohort A -- monotherapy: To determine the efficacy of AMG 386 in participants with recurrent glioblastoma (GBM) as measured by 6-month progression-free survival (PFS6) Cohort B - combination therapy: Phase I To determine the maximum tolerated dose of AMG 386 in combination with bevacizumab given at 10mg/kg every 2 weeks in participants with recurrent glioblastoma. Phase II To d…	Glioblastoma Multiforme	DRUG: Amgen 386|DRUG: Bevacizumab	6-Month Progression-Free Survival (PFS6) [Cohort A and Cohort B], PFS6 is the proportion of patients remaining alive and progression-free at 6-months from study entry. Progressive disease was established based on Response Assessment in Neuro-Oncology (RANO) criteria (Wen et al JCO 2010). RANO criteria has 5 potential categories: Complete Response (CR), Partial Response (PR), Stable Disease (SD), …	Best Radiographic Response [Cohort A and Cohort B], Radiographic response was established based on Response Assessment in Neuro-Oncology (RANO) criteria (Wen et al JCO 2010) with 5 potential categories: Complete Response (CR), Partial Response (PR), Stable Disease (SD), Progressive disease (PD) and Unknown status. CR: disappearance of all enhancing lesions, stable or improved non-enhancing lesion…		Dana-Farber Cancer Institute	Amgen	ADULT, OLDER_ADULT	PHASE1	48	OTHER	Allocation: NON_RANDOMIZED|Intervention Model: PARALLEL|Masking: NONE|Primary Purpose: TREATMENT	12-185	2010-12	2015-07	2017-01	2011-02-04	2017-05-25	2017-07-02
NCT00329719	Sorafenib Tosylate and Temsirolimus in Treating Patients With Recurrent Glioblastoma	https://clinicaltrials.gov/study/NCT00329719		This phase I/II trial studies the side effects and best dose of temsirolimus when given together with sorafenib tosylate and to see how well they work in treating patients with glioblastoma that has come back. Sorafenib tosylate may stop the growth of tumor cells by blocking blood flow to the tumor. Drugs used in chemotherapy, such as temsirolimus, work in different ways to stop the growth of tum…	Adult Glioblastoma|Adult Gliosarcoma|Recurrent Adult Brain Neoplasm	PROCEDURE: Conventional Surgery|OTHER: Laboratory Biomarker Analysis|DRUG: Sorafenib Tosylate|DRUG: Temsirolimus	Progression-free Survival, The primary endpoint is the proportion of patients alive and progression-free 6 months after study treatment initiation. If more than 41 evaluable patients are accrued in group 1 or group 3, the additional patients will not be used to evaluate the decision rule for that group or otherwise used in any decision-making processes. However, they will be included in the final…	Overall Survival, The overall survival distribution will be estimated using the method of Kaplan-Meier., From start of study registration to death due to any cause or until last follow-up, up to 5 years|Objective Response, as Determined by a Neurological Exam, MRI, and/or CT Measurement, The proportion of patients in each response category will be summarized and 90% confidence intervals calculate…		National Cancer Institute (NCI)		ADULT, OLDER_ADULT	PHASE2	115	NIH	Allocation: RANDOMIZED|Intervention Model: PARALLEL|Masking: NONE|Primary Purpose: TREATMENT	NCI-2009-00652|NCI-2009-00652|CDR0000472240|NCCTG-N0572|N0572|N0572|U10CA180821|U10CA025224	2006-03-24	2013-02-01	2013-02-02	2006-05-25	2015-06-02	2018-10-16
NCT00544817	Radiation Therapy and Temozolomide Followed by Temozolomide Plus Sorafenib for Glioblastoma Multiforme	https://clinicaltrials.gov/study/NCT00544817		The mechanism of action of sorafenib makes it an interesting drug to investigate in the treatment of patients with glioblastoma multiforme. Efficacy of agents with anti-angiogenic activity has already been demonstrated and the PDGF receptor target may also be pertinent in glioblastoma. The combination of temozolomide plus sorafenib has been investigated previously in the treatment of patients wit…	Glioblastoma Multiforme	RADIATION: Radiation Therapy|DRUG: Temozolomide|DRUG: Sorafenib	Progression-free Survival, Defined as the duration of time from start of treatment to time of progression or death, whichever comes first., 18 months	Overall Survival, Defined as Day 1 of protocol treatment to date of death from any cause., 18 months|Objective Response, The number of patients with complete or partial responses measured from the time of initial response to documented tumor progression. Radiologic response was defined using the Macdonald criteria. The Macdonald criteria divides response into 4 types of response based on imaging …		SCRI Development Innovations, LLC	Bayer	ADULT, OLDER_ADULT	PHASE2	47	OTHER	Allocation: NA|Intervention Model: SINGLE_GROUP|Masking: NONE|Primary Purpose: TREATMENT	SCRI CNS 09	2007-04	2008-06	2010-08	2007-10-16	2012-12-13	2016-09-01
NCT02315534	A Study of BBI608 in Combination With Temozolomide in Adult Patients With Recurrent or Progressed Glioblastoma	https://clinicaltrials.gov/study/NCT02315534		This is an open label, multi-center, phase 1 safety run-in and phase 2 study of BBI608 in combination with temozolomide in patients with recurrent or progressive glioblastoma who have not received prior bevacizumab therapy.	Glioblastoma	DRUG: BBI608|DRUG: Temozolomide	Dose-limiting Toxicities (DLTs), Number of patients who experienced a dose limiting toxicity following a dosing of BBI608, 28 days after first administration of combination treatment (BBI608+TMZ)|Progression Free Survival (PFS)-6, To assess the effect of BBI608 + temozolomide (TMZ) therapy defined as the percentage of patients who have survived without objective disease progression for at least 6…	Progression Free Survival (PFS)-12, To assess the effect of BBI608 + temozolomide (TMZ) therapy defined as the percentage of patients who have survived without objective disease progression for at least 12 months after treatment per neuro-oncology (RANO) criteria who had evaluable disease at baseline. PFS-12 is defined as the percentage of patients who survived without objective disease progressi…		Sumitomo Pharma America, Inc.		ADULT, OLDER_ADULT	PHASE1	34	INDUSTRY	Allocation: NON_RANDOMIZED|Intervention Model: PARALLEL|Masking: NONE|Primary Purpose: TREATMENT	BBI608-251|BBI608-201GBM	2015-03	2018-10-09	2019-06-24	2014-12-12	2021-09-24	2023-11-15
NCT00301418	Oral Tarceva Study for Recurrent/Residual Glioblastoma Multiforme and Anaplastic Astrocytoma	https://clinicaltrials.gov/study/NCT00301418		This study will offer a safe treatment for patients with relapsing recurring glioblastoma (GBM) or anaplastic astrocytoma (AA). The trial will test the hypothesis that Erlotinib (Tarceva, OSI-774) can be safely used up to a dose of 150 mg two times a day for 12 months to ultimately enhance survival of patients with relapsed/refractory GBM/AA. Correlation of response to Tarceva with particular gen…	Glioblastoma Multiforme|Anaplastic Astrocytoma	DRUG: Erlotinib	Safety of Twice a Day Oral 150 mg Erlotinib Dosing, Greater than or equal to Grade 2 Adverse Event, duration of the trial	6-month Progression Free Survival (PFS), Duration of the trial|Overall Survival (OS), Duration of the trial		Northwell Health	Genentech, Inc.	ADULT, OLDER_ADULT	PHASE1	11	OTHER	Allocation: NA|Intervention Model: SINGLE_GROUP|Masking: NONE|Primary Purpose: TREATMENT	501007705	2006-03	2014-05	2014-05	2006-03-10	2016-02-10	2016-02-10
NCT03072134	Neural Stem Cell Based Virotherapy of Newly Diagnosed Malignant Glioma	https://clinicaltrials.gov/study/NCT03072134		Malignant gliomas have a very poor prognosis with median survival measured in months rather than years. It is a disease in great need of novel therapeutic approaches. Based on the encouraging results of our preclinical studies which demonstrate improved efficacy without added toxicity, the paradigm of delivering a novel oncolytic adenovirus via a neural stem cell line in combination with radiatio…	Glioma|Anaplastic Astrocytoma|Anaplastic Oligodendroglioma|Anaplastic Oligoastrocytoma|Glioblastoma Multiforme|Astrocytoma, Grade III|Astrocytoma, Grade IV|Brain Cancer	BIOLOGICAL: Neural stem cells loaded with an oncolytic adenovirus	Percentage of Dose-limiting Toxicities, Using a 3+3 dose escalation design, three to six patients were to be enrolled per dose in each of the 3 cohorts. If no patients in the cohort experienced a dose-limiting toxicity (DLT), then the next cohort enrolled a minimum of 3 patients. If one of three patients experienced a DLT, then 3 more patients were evaluated at that dose level. If none of these t…	Assessment of Tumor Response., Per Response Assessment in Neuro-Oncology Criteria (RANO, 2017) for target lesions as assessed by MRI: Complete Response (CR): The enhancing tumor is no longer seen by neuroimaging; Partial Response (PR): Decrease of ‚â• 50% in the product of two diameters with the patient on a stable or decreasing dose of steroids; Minor Response (MR): Decrease in diameter products…		Northwestern University	National Cancer Institute (NCI)	ADULT, OLDER_ADULT	PHASE1	12	OTHER	Allocation: NON_RANDOMIZED|Intervention Model: SINGLE_GROUP|Masking: NONE|Primary Purpose: TREATMENT	STU00203933|5P50CA221747-05	2017-04-24	2020-04-06	2021-07-01	2017-03-07	2023-01-20	2023-01-20
NCT01349660	Combination of BKM120 and Bevacizumab in Refractory Solid Tumors and Relapsed/Refractory Glioblastoma Multiforme	https://clinicaltrials.gov/study/NCT01349660		In this phase I/II study,investigators are evaluating the feasibility and efficacy of the combination of BKM120, an oral inhibitor of PI3 kinase, and bevacizumab in the treatment of patients with relapsed/refractory GBM. In the Phase I part of the trial, the optimal BKM120 dose to be administered with a standard dose of bevacizumab will be determined in patients with refractory solid tumors. Alth…	Glioblastoma Multiforme	DRUG: Bevacizumab|DRUG: BKM120	Number of Phase I Patients Receiving 60mg or 80mg BKM120 Experiencing a Dose-Limiting Toxicity (DLT) to Determine the Optimal Dosage, The optimal dose of BKM120 to administer in combination with standard dose bevacizumab determined as the dose at which ‚â§1 of 6 patients experiences a DLT assessed using NCI CTCAE v4.03 during Cycle 1 (28 days). The optimal dose of BKM120 was determined to be 60 m…	Overall Response (CR or PR) of Phase II Participants - Prior Bevacizumab and Bevacizumab Naive, Two groups of participants in the Phase II trial will be considered separately, 1) those who have not received previous bevacizumab and 2) those who have received bevacizumab as part of first-line treatment. Overall Response (OR) = number of patients with complete or partial responses (CR or PR) per Mc…		SCRI Development Innovations, LLC	Novartis	ADULT, OLDER_ADULT	PHASE2	88	OTHER	Allocation: NA|Intervention Model: SINGLE_GROUP|Masking: NONE|Primary Purpose: TREATMENT	SCRI CNS 13	2011-12	2016-12	2018-12-29	2011-05-06	2018-01-31	2020-06-17
NCT00049127	Imatinib Mesylate in Treating Patients With Recurrent Brain Tumor	https://clinicaltrials.gov/study/NCT00049127		This phase I/II trial is studying the side effects and best dose of imatinib mesylate and to see how well it works in treating patients with a recurrent brain tumor that has not responded to previous surgery and radiation therapy. Imatinib mesylate may stop the growth of tumor cells by blocking the enzymes necessary for tumor cell growth.	Adult Anaplastic Oligodendroglioma|Adult Mixed Glioma|Adult Oligodendroglioma|Recurrent Adult Brain Neoplasm	DRUG: Imatinib Mesylate|OTHER: Laboratory Biomarker Analysis|OTHER: Pharmacological Study	6-month Progression-free Survival (PFS), Defined as a Patient Being Alive and Progression-free 183 Days After the Date of Registration., The proportion of successes will be estimated using the Binomial point estimator (number of successes divided by the total number of evaluable patients) and the Binomial 90% confidence interval estimated using the Duffy-Santer algorithm. Progression is defined u…	Confirmed Response (i.e., an Objective Status of Complete Response (CR), Partial Response (PR), or Regression (REGR) on 2 Successive Evaluations at Least 4 Weeks Apart After the Start of Study Treatment)., Complete Response (CR) is defined using response criteria (the neurologic examination and the Magnetic resonance imaging (MRI) and/or Computerized Tomography (CT)), total disappearance of all t…		Alliance for Clinical Trials in Oncology	National Cancer Institute (NCI)	ADULT, OLDER_ADULT	PHASE2	64	OTHER	Allocation: NON_RANDOMIZED|Intervention Model: PARALLEL|Masking: NONE|Primary Purpose: TREATMENT	N0272|NCI-2011-01576|NCCTG-N0272|CDR0000257812|U10CA025224	2003-06	2011-08	2019-09-01	2003-01-27	2014-10-06	2019-10-21
NCT00379080	Tandutinib in Treating Patients With Recurrent or Progressive Glioblastoma	https://clinicaltrials.gov/study/NCT00379080		This phase I/II trial is studying the side effects and best dose of tandutinib and to see how well it works in treating patients with recurrent or progressive glioblastoma.Tandutinib may stop the growth of tumor cells by blocking some of the enzymes needed for cell growth and by blocking blood flow to the tumor.	Adult Brain Tumor|Adult Giant Cell Glioblastoma|Adult Glioblastoma|Adult Gliosarcoma|Recurrent Adult Brain Tumor	PROCEDURE: conventional surgery|DRUG: tandutinib|OTHER: pharmacological study|OTHER: Tissue samples	Maximum Tolerated Dose of Tandutinib Defined by Dose Limiting Toxicities (Phase 1), cycle 1 - 28 days|To Determine the Tumor/Plasma Ratio of in Subjects With Recurrent GBM Undergoing Resections (Phase 0), participants are administered tandutinib (500mg BID) for 7 days prior to surgery and then undergo resection for recurrent glioblastoma. Tissue samples will be collected for correlative studies -…	Overall Survival (Phase II), Median time of survival along with 95% confidence interval will be estimated using Kaplan-Meier method. An overall failure rate will be estimated with 95% CI., Up to 4 years|Six-month Progression-free Survival Rate (Phase II), The probability of 6-momth progression-free survival will be estimated using binomial distribution. Progression defined as: Progressive neurolo…		National Cancer Institute (NCI)		ADULT, OLDER_ADULT	PHASE2	60	NIH	Allocation: NON_RANDOMIZED|Intervention Model: SINGLE_GROUP|Masking: NONE|Primary Purpose: TREATMENT	NCI-2009-00681|NCI-2009-00681|CDR0000495253|NABTT 0504|NABTT-0504|U01CA137443	2007-01	2012-09	2013-06	2006-09-21	2017-04-07	2017-04-07
NCT00731731	Vorinostat, Temozolomide, and Radiation Therapy in Treating Patients With Newly Diagnosed Glioblastoma Multiforme	https://clinicaltrials.gov/study/NCT00731731		This phase I/II trial studies the side effects and best dose of vorinostat when given together with temozolomide and radiation therapy and to see how well they work in treating patients with newly diagnosed glioblastoma multiforme. Vorinostat may stop the growth of tumor cells by blocking some of the enzymes needed for cell growth. Drugs used in chemotherapy, such as temozolomide, work in differe…	Adult Giant Cell Glioblastoma|Adult Glioblastoma|Adult Gliosarcoma	RADIATION: 3-Dimensional Conformal Radiation Therapy|PROCEDURE: Cognitive Assessment|OTHER: Laboratory Biomarker Analysis|DRUG: Temozolomide|DRUG: Vorinostat	Maximum Tolerated Dose of Vorinostat, Defined as the Dose at Which Fewer Than One-third of Patients Experience DLTs, Graded According to NCI CTCAE (Common Toxicity Criteria for Adverse Effects) Version 3.0 (Phase I), The Maximum Tolerated Dose (MTD) will be based on the assessment of Dose Limiting Toxicity (DLT) during the first 10 weeks of treatment only, and will be defined as the dose at which…	Incidence of Adverse Events, Based on CTC (Common Toxicity Criteria) Severity Grade, Safety variables will be summarized by descriptive statistics. Adverse Events (AEs) that occur will be reported for each phase and dose level and described in terms of incidence and severity. Parameters will be described based on the CTC severity grading. Distribution by CTC severity grade and clinical relevance …		National Cancer Institute (NCI)		ADULT, OLDER_ADULT	PHASE2	125	NIH	Allocation: NA|Intervention Model: SINGLE_GROUP|Masking: NONE|Primary Purpose: TREATMENT	NCI-2009-00672|NCI-2009-00672|N0874|ABTC 0902|CDR0000609743|N0874|N0874|U10CA180821|U10CA025224	2009-07-10	2014-02-02	2019-11-01	2008-08-11	2015-05-13	2022-08-04
NCT00304031	Radiation Therapy (RT) and Temozolomide (TMZ) in Treating Patients With Newly Diagnosed Glioblastoma or Gliosarcoma	https://clinicaltrials.gov/study/NCT00304031		RATIONALE: Radiation therapy uses high-energy x-rays to kill tumor cells. Drugs used in chemotherapy, such as temozolomide, work in different ways to stop the growth of tumor cells, either by killing the cells or by stopping them from dividing. Giving radiation therapy together with temozolomide may kill more tumor cells. It is not yet known which schedule of temozolomide when given together with…	Brain and Central Nervous System Tumors	DRUG: Concurrent temozolomide|RADIATION: Concurrent radiation therapy|DRUG: 100mg/m2 adjuvant temozolomide days 1 to 5 of 28 day cycle|DRUG: 75mg/m2 adjuvant temozolomide days 1-21 of 28 day cycle	Median Overall Survival Time, Overall survival time is defined as time from registration/randomization to the date of death from any cause. Overall survival rates are estimated by the Kaplan-Meier method. Patients last known to be alive are censored at the date of last contact. Analysis occurred after 647 deaths were reported., From randomization to last follow-up. Maximum follow-up at time of an…	Median Progression-free Survival (PFS) Time, Progression is defined as greater than 25% increase in tumor area (two diameters) provided that the patient has not had his/her dose of steroids decreased since the last evaluation period. Progression-free survival time is defined as time from registration to the date of first progression, death, or last known follow-up (censored). Progression-free sur…		Radiation Therapy Oncology Group	National Cancer Institute (NCI)|European Organisation for Research and Treatment of Cancer - EORTC|NRG Oncology	ADULT, OLDER_ADULT	PHASE3	1173	NETWORK	Allocation: RANDOMIZED|Intervention Model: PARALLEL|Masking: NONE|Primary Purpose: TREATMENT	RTOG-0525|CDR0000465183|EORTC-26052|EORTC-22053|NCI-2009-00731	2006-01	2011-02	2016-12	2006-03-17	2014-04-30	2020-06-09
NCT01266031	Phase I/II Adaptive Randomized Trial of Bevacizumab Versus Bevacizumab Plus Vorinostat in Adults With Recurrent Glioblastoma	https://clinicaltrials.gov/study/NCT01266031		The goal of this Phase I portion of this clinical research study is to find the highest tolerable dose of bevacizumab with or without vorinostat, that can be given to patients with malignant gliomas. The safety of these drug combinations will also be studied. The goal of this Phase II part of this clinical research study is to learn if bevacizumab when given with or without vorinostat can help to…	Malignant Glioma|Recurrent Glioblastoma	DRUG: vorinostat|DRUG: bevacizumab	Progression Free Survival (PFS) at 6 Months, PFS is time measured in months to disease progression as assessed at six months from participant registration. Assessments continue every 8 weeks up to 28 days after last dose (follow-up), anticipated trial length one year. Participants must be assessed at least 4 weeks after surgery to begin treatment in the adaptive randomized Phase 2 portion of the …	Time to Progression (TTP), Progression defined by the Modified MacDonald criteria is 25% increase in the sum of products, of all measurable lesions over smallest sum observed (over baseline if no decrease) using the same techniques as baseline, OR clear worsening of any evaluable disease, OR appearance of any lesion/site, OR failure to return for evaluation due to health or deteriorating conditio…		National Cancer Institute (NCI)	M.D. Anderson Cancer Center|Genentech, Inc.|Merck Sharp & Dohme LLC|Brain Tumor Trials Collaborative|Ohio State University Wexner Medical Center|Northwestern University Feinberg School of Medicine|UF Health Cancer Center at Orlando Health|Baylor Health Care System|MUSC Hollings Cancer Center|University of Utah Health System|University of Washington|Henry Ford Health System|Columbia University|Rus…	ADULT, OLDER_ADULT	PHASE2	96	NIH	Allocation: RANDOMIZED|Intervention Model: PARALLEL|Masking: NONE|Primary Purpose: TREATMENT	999916116|16-C-N116	2011-07-12	2015-06-30	2017-01-31	2010-12-24	2016-09-23	2018-07-31
NCT01380782	BIBF 1120 for Recurrent High-Grade Gliomas	https://clinicaltrials.gov/study/NCT01380782		BIBF 1120 is a newly discovered compound that may stop cancer cells from growing abnormally. This drug is currently being used in treatment for other cancers in research studies and information from those other research studies suggests that this agent, BIBF 1120, may help to stop recurrent malignant glioma cells from multiplying and it may also prevent the growth of new blood vessels at the site…	Glioblastoma|Gliosarcoma|Anaplastic Astrocytoma|Anaplastic Oligodendroglioma|Anaplastic Oligoastrocytoma	DRUG: BIBF 1120	6-Month Progression Free Survival, To determine the efficacy of BIBF 1120 in bevacizumab-naive participants with recurrent glioblastoma (GBM) as measured by 6-month progression-free survival (PFS6)., Six months|3-Month Progression Free Survival, To determine the efficacy of BIBF 1120 in bevacizumab-treated participants with recurrent GBM as measured by 3-month progression free survival (PFS3)., 3…	Proportion of Participants Experiencing Stable Disease (SD) as Their Best Radiographic Response, Best radiographic response in both populations. There were no participants with partial or complete responses, so the results are being reported in the proportion of participants who experienced stable disease (SD) as their best response (as opposed to progressive disease)., 2 years|Overall Survival, …	Exploratory Objective #1: Progression-free Survival at 3- and 6-months for Participants With Recurrent Anaplastic Gliomas (AG), To explore the efficacy of BIBF 1120 in bevacizumab-na√Øve and bevacizumab-treated participants with recurrent anaplastic gliomas (AG) survival was assessed at 6 months for Arm A and 3 months for Arm B., Arm A - 6 months; Arm B - 3 months|Exploratory Objective #2: Determ…	Patrick Y. Wen, MD	Boehringer Ingelheim|Wake Forest University Health Sciences|University of Virginia|Massachusetts General Hospital|The Cleveland Clinic	ADULT, OLDER_ADULT	PHASE2	37	OTHER	Allocation: NON_RANDOMIZED|Intervention Model: PARALLEL|Masking: NONE|Primary Purpose: TREATMENT	11-055|BIBF 1199.94	2012-05	2013-07	2014-07	2011-06-27	2014-08-18	2014-08-18
NCT01067469	Standard Dose Bevacizumab Versus Low Dose Bevacizumab Plus Lomustine (CCNU) for Recurrent Glioblastoma Multiforme (GBM)	https://clinicaltrials.gov/study/NCT01067469		The goal of this clinical research study is to learn if the combination of bevacizumab and lomustine can help to control glioblastoma. The safety of this combination will also be studied.	Brain Cancer|Glioblastoma	DRUG: Standard Dose Bevacizumab|DRUG: Low Dose Bevacizumab|DRUG: Lomustine	Progression Free Survival (PFS), Participants with no disease progression as measured by magnetic resonance imaging (MRI) scans. Participants followed by MRI scans, as used for baseline tumor measurements, and removed from study if progression is documented after any cycle of treatment. PFS determined from date of registration in the trial and not date of randomization into chemotherapy arms (i.e…	Radiographic Response (RR), Definition of Modified Radiographic Response Assessment Criteria for Glioblastoma (GBM) . Complete, Partial, Progressive Disease and Stable Disease. Radiographic response determined in comparison to the tumor measurements obtained at baseline (post-radiation scan will be baseline for newly diagnosed GBM and pre-treatment scans will be the baseline for recurrent GBM) fo…		M.D. Anderson Cancer Center		ADULT, OLDER_ADULT	PHASE2	83	OTHER	Allocation: RANDOMIZED|Intervention Model: SINGLE_GROUP|Masking: NONE|Primary Purpose: TREATMENT	2009-0597|NCI-2011-00559	2010-01	2016-10	2016-10	2010-02-11	2020-03-17	2020-03-17
NCT00108069	Tamoxifen and Bortezomib to Treat Recurrent Brain Tumors	https://clinicaltrials.gov/study/NCT00108069		This study will determine whether the drugs tamoxifen and bortezomib can delay tumor growth in patients with recurrent glioma (malignant brain tumor). Tamoxifen may work by interfering with the internal signaling needed for the cancer to grow. Bortezomib may also interfere with tumor growth processes. Laboratory studies show that low doses of bortezomib significantly enhance glioma cell death whe…	Glioma	DRUG: Tamoxifen citrate|DRUG: Bortezomib	Response, Defined as Stable Disease or Objective (Partial or Complete) Response., Complete response (CR) is complete disappearance of all measurable and evaluable disease. No new lesions. No evidence of non-evaluable disease. All measurable, evaluable and non-evaluable lesions and site must be assessed using the same techniques as baseline. Patients who respond must be on the same or decreasing d…	Number of Participants With Adverse Events, Here is the number of participants with adverse events. For a detailed list of adverse events, see the adverse event module., 7.5 years|Adverse Event Grades, The combined serious and non-serious adverse event Table describes count of patients whose highest grade adverse event for any CTC (common terminology criteria) term was related to study drugs for …		National Cancer Institute (NCI)		ADULT, OLDER_ADULT	PHASE2	43	NIH	Allocation: RANDOMIZED|Intervention Model: PARALLEL|Masking: NONE|Primary Purpose: TREATMENT	050137|05-C-0137	2005-04	2013-03	2013-03	2005-04-13	2014-06-12	2015-11-05
NCT02858895	Convection-Enhanced Delivery (CED) of MDNA55 in Adults With Recurrent or Progressive Glioblastoma	https://clinicaltrials.gov/study/NCT02858895		This is a single-arm, open-label, multicenter study in approximately 52 adults with primary (de novo) GB that has recurred or progressed (first or second recurrence, including this recurrence) after treatment(s) including surgery and radiotherapy with or without chemotherapy and following discontinuation of any previous standard or investigational lines of therapy.	Glioblastoma|Grade IV Astrocytoma|Glioblastoma Multiforme|Grade IV Glioma	DRUG: MDNA55	Overall Survival (OS), Primary endpoint analysis was based on the ITT population. The null hypothesis was mOS of 8.0 months, based on a clinically-weighted average of published studies of FDA-approved therapies versus the alternative hypothesis of 11.5 months., From start of treatment until date of death from any cause. Subjects who were not known to have died at the time of the analysis were to …	Objective Response Rate (ORR), ORR, determined by independent central review (per RANO-based criteria) Complete Response - Disappearance of all enhancing measurable and non-measurable disease sustained for at least 4 weeks. Partial Response - ‚â•50% decrease in sum of products of perpendicular diameters or ‚â•65% decrease in total volume of all measurable enhancing lesions compared with baseline,…	Number of Subjects With Serious Adverse Events, Number of Subjects with Serious adverse events with Frequency \>=5%, 12 months|Treatment Emergent Adverse Events, Incidence of Treatment-Emergent adverse events, 12 months|Level of MDNA55 in Peripheral Plasma, Systemic exposure to MDNA55 is not expected following intratumoral infusion and circulating MDNA55 has not been detected in previous clinical…	Medicenna Therapeutics, Inc.		ADULT, OLDER_ADULT	PHASE2	47	INDUSTRY	Allocation: NA|Intervention Model: SINGLE_GROUP|Masking: NONE|Primary Purpose: TREATMENT	MDNA55-05	2017-04-11	2019-09-12	2019-10-31	2016-08-08	2022-10-24	2022-10-24
NCT02942264	Zotiraciclib (TG02) Plus Dose-Dense or Metronomic Temozolomide Followed by Randomized Phase II Trial of Zotiraciclib (TG02) Plus Temozolomide Versus Temozolomide Alone in Adults With Recurrent Anaplastic Astrocytoma and Glioblastoma	https://clinicaltrials.gov/study/NCT02942264		Background: Zotiraciclib (TG02) is an investigational drug that penetrates the blood-brain barrier and might treat brain tumors. Temozolomide (TMZ) is a drug used to treat brain tumors. Objective: To find out if Zotiraciclib (TG02) is safe, and to find out if it in combination with TMZ is as effective as TMZ alone in people with brain tumors. Eligibility: People ages 18 and older with a brain tum…	Brain Tumor|Astrocytoma|Astroglioma|Glioblastoma|Gliosarcoma	DRUG: Zotiraciclib (TG02)|DRUG: Temozolomide (TMZ)	Phase I: Maximum Tolerated Dose (MTD) of Zotiraciclib in Combination With Dose Dense (dd) Temozolomide (TMZ) in Adult Patients With Recurrent Anaplastic Astrocytoma or Glioblastoma/Gliosarcoma, Maximum tolerated dose of Zotiraciclib (TG02) in combination with dose dense Temozolomide (TMZ) was assessed using the Bayesian Optimal Interval (BOIN) design. The MTD is defined as the dose for which the …		Number of Participants With Serious and Non-serious Adverse Events Assessed by the Common Terminology Criteria for Adverse Events (CTCAE v4.0), Here is the number of participants with serious and non-serious adverse events assessed by the Common Terminology Criteria for Adverse Events (CTCAE v4.0). A non-serious adverse event is any untoward medical occurrence. A serious adverse event is an adver…	National Cancer Institute (NCI)		ADULT, OLDER_ADULT	PHASE2	53	NIH	Allocation: RANDOMIZED|Intervention Model: SEQUENTIAL|Masking: NONE|Primary Purpose: TREATMENT	170009|17-C-0009	2016-12-14	2020-08-26	2020-08-26	2016-10-24	2021-09-28	2021-09-28
NCT00314808	A Pilot Study of Dronabinol for Adult Patients With Primary Gliomas	https://clinicaltrials.gov/study/NCT00314808		This study seeks to define the tolerability and safety associated with the administration of Dronabinol in the treatment of adults with nausea, vomiting and appetite loss in patients with primary gliomas who are undergoing chemotherapy treatment. The study will also describe the effect of Dronabinol on the quality of life in terms of nausea, vomiting and anorexia in this patient group.	Brain Neoplasms|Nausea|Vomiting	DRUG: Dronabinol	Tolerability Rate, Percentage of participants where the 2 cycles of Dronabinol is tolerable. The treatment regimen is considered intolerable if (1) at least two adverse events of the following types that are attributed to Dronabinol during the 2 cycles of treatment occur: ‚â•Grade 3 non-hematologic, ‚â•Grade 2 hepatic/metabolic or ‚â•Grade 4 neuro toxicities, or (2) Dronabinol treatment is termin…	Mean Change From Baseline in Quality of Life -- FACT-Br, The mean change between baseline and post-treatment in quality of life as measured by the Functional Assessment of Cancer Therapy-Brain (FACT-Br), where change is computed as quality of life at 2 months minus quality of life at baseline. The FACT-Br instrument consists of 54 items to assess physical(PWB), social and family (SWB), emotional …		Duke University	Solvay Pharmaceuticals	ADULT, OLDER_ADULT	PHASE1	33	OTHER	Allocation: NA|Intervention Model: SINGLE_GROUP|Masking: NONE|Primary Purpose: TREATMENT	Pro00007559|7136-05-6R0	2006-04	2011-10	2012-04	2006-04-17	2013-08-06	2014-07-16
NCT00606008	A Phase II Trial of Sutent (Sunitinib; SU011248) for Recurrent Anaplastic Astrocytoma and Glioblastoma	https://clinicaltrials.gov/study/NCT00606008		We are asked patients to take part in this study because they had recurrent (returned) (1st or 2nd) anaplastic astrocytoma (AA) or glioblastoma multiforme (GBM). The purposes of this study are: * To see if Sutent has any change on the patient and their cancer. * To see if Sutent will slow or stop the growth of their tumor. * To measure the safety of Sutent. Sutent is Food and Drug Administration …	Anaplastic Astrocytoma|Glioblastoma	DRUG: Sunitinib Malate	Number of Participants With Progression Free Survival (PFS) at 6 Months Utilizing McDonald Criteria for Response, Progression and Relapse, Complete Response: Disappearance of all lesions, disease signs and symptoms related to the tumor. Partial Response (PR): When compared with pretreatment measurements, a reduction of 50% decrease in the sum of the longest diameters of all target enhancing lesio…	Best Overall Response, To estimate best response rates (proportion of patients who ever had a radiographic response equal to or better than stable disease during course assessment)., 12 Months|Number of Participants With Related Grade 3 and Greater Adverse Events, To evaluate toxicities associated with sunitinib treatment (grade 3 and greater toxicities)., 12 Months		H. Lee Moffitt Cancer Center and Research Institute	Pfizer	ADULT, OLDER_ADULT	PHASE2	30	OTHER	Allocation: NA|Intervention Model: SINGLE_GROUP|Masking: NONE|Primary Purpose: TREATMENT	MCC-14916	2007-03	2012-08	2012-08	2008-02-01	2012-10-31	2012-11-19
NCT01081223	Phase I/II Study To Test The Safety and Efficacy of TVI-Brain-1 As A Treatment For Recurrent Grade IV Glioma	https://clinicaltrials.gov/study/NCT01081223		TVI-Brain-1 is an experimental treatment that takes advantage of the fact that your body can produce immune cells, called 'killer' white blood cells that have the ability to kill large numbers of the cancer cells that are present in your body. TVI-Brain-1 is designed to generate large numbers of those 'killer' white blood cells and to deliver those cells into your body so that they can kill your …	Glioma|High Grade Astrocytoma|Glioblastoma Multiforme	BIOLOGICAL: Cancer vaccine plus immune adjuvant	Number of Participants Experiencing the Incidence of Grade One or Higher Adverse Events, To determine the relative toxicity (safety) of vaccinating recurrent grade IV glioma patients four times with live, attenuated cancer cells combined with granulocyte-macrophage colony-stimulating factor (GM-CSF). Toxicity will be assessed following delivery of each treatment component., 8 weeks|Immunogenicity…	Overall Survival, Evaluate overall survival of patients, 12 months		TVAX Biomedical		ADULT, OLDER_ADULT	PHASE1	12	INDUSTRY	Allocation: NA|Intervention Model: SINGLE_GROUP|Masking: NONE|Primary Purpose: TREATMENT	TVI-AST-002	2010-04	2011-03	2011-03	2010-03-05	2023-06-01	2023-06-01
NCT00293423	GP96 Heat Shock Protein-Peptide Complex Vaccine in Treating Patients With Recurrent or Progressive Glioma	https://clinicaltrials.gov/study/NCT00293423		Vaccines made from a person's tumor cells, such as gp96 heat shock protein-peptide complex, may help the body build an effective immune response to kill tumor cells. This phase I/II trial is studying the side effects and best dose of gp96 heat shock protein-peptide complex vaccine to see how well it works in treating patients with recurrent or progressive high-grade glioma over time.	Brain and Central Nervous System Tumors	BIOLOGICAL: HSPPC-96|PROCEDURE: Standard Surgical Resection	Maximum Tolerated Dose (MTD) (Phase 1), MTD determination will be based on the occurrence of dose-limiting toxicities. The MTD will be 1 dose below the dose that defined the dose-limiting toxicities, Up to 4 weeks|Frequency of gp96 Heat Shock Protein-peptide Complex Vaccine (Phase 1), The frequency of dosing of the first 4 injections to be recommended for Phase 2 will be determined by reviewing t…	Number of Patients With an Immunological Response (Phase 1), An immunological response is defined as an absolute lymphocyte count (ALC) less than the lower limit of normal (1.0 √ó 109cells/L), according to the standard laboratory reference range, Up to 12 months|Number of Patients With an Immunological Response (Phase 2), An immunological response is defined as an absolute lymphocyte count (ALC) …		University of California, San Francisco	National Cancer Institute (NCI)|Agenus Inc.|American Brain Tumor Association	ADULT, OLDER_ADULT	PHASE2	96	OTHER	Allocation: NON_RANDOMIZED|Intervention Model: SEQUENTIAL|Masking: NONE|Primary Purpose: TREATMENT	05103|UCSF-H41995-27311-01|NCI-2011-01231|P50CA097257-06|R01CA164714-02	2005-11-18	2013-01-12	2013-01-12	2006-02-17	2021-05-13	2021-05-13
NCT00869401	Dasatinib or Placebo, Radiation Therapy, and Temozolomide in Treating Patients With Newly Diagnosed Glioblastoma Multiforme	https://clinicaltrials.gov/study/NCT00869401		Dasatinib may stop the growth of tumor cells by blocking some of the enzymes needed for cell growth. It may also make tumor cells more sensitive to radiation therapy. Radiation therapy uses high-energy x-rays to kill tumor cells. Drugs used in chemotherapy, such as temozolomide, work in different ways to stop the growth of tumor cells, either by killing the cells or by stopping them from dividing…	Brain and Central Nervous System Tumors	DRUG: dasatinib|DRUG: temozolomide|OTHER: placebo|RADIATION: radiation therapy	Overall Survival, Overall survival (OS) is the primary endpoint and is defined as the time from study registration to time of death due to any cause. All patients who meet the eligibility criteria, have signed a consent form, and have received at least one dose of the regimens will be considered evaluable. Patients who are lost to follow-up will be censored at the date of their last follow-up. Pa…	Progression-free Survival, Progression-free survival (PFS) is defined as the time from study registration to the date of first observation of disease progression or death due to any cause (whichever comes first). If a patient has not progressed or died, progression-free survival is censored at the time of last follow-up. Only Phase II patients were evaluated for Progression-free survival, Up to 5…		Alliance for Clinical Trials in Oncology	National Cancer Institute (NCI)|Bristol-Myers Squibb	ADULT, OLDER_ADULT	PHASE2	217	OTHER	Allocation: RANDOMIZED|Intervention Model: PARALLEL|Masking: DOUBLE (PARTICIPANT, INVESTIGATOR)|Primary Purpose: TREATMENT	NCCTG-N0877|NCI-2009-01179|CDR0000637854|U10CA025224	2009-06	2014-10	2019-11-15	2009-03-26	2017-05-08	2020-02-13
NCT03463265	Nab-sirolimus in Recurrent High Grade Glioma and Newly Diagnosed Glioblastoma	https://clinicaltrials.gov/study/NCT03463265		Phase 2, open-label study of nab-sirolimus in patients with recurrent high grade glioma following prior therapy and patients with newly diagnosed glioblastoma. nab-Sirolimus was administered as single agent or in combination therapies.	High Grade Recurrent Glioma and Newly Diagnosed Glioblastoma	DRUG: nab-sirolimus|DRUG: nab-sirolimus + temozolomide|DRUG: nab-sirolimus + bevacizumab|DRUG: nab-sirolimus + lomustine|DRUG: nab-sirolimus + marizomib (MRZ)|DRUG: nab-sirolimus + temozolomide + radiotherapy	ORR, Objective overall response rate (ORR, according to Response Assessment in Neuro-Oncology \[RANO\]) by investigator-assessed radiologic review and defined as the proportion of patients who achieved a confirmed partial response (PR) or confirmed complete response (CR) per RANO 2010 criteria. PR is defined as greater than or equal to 50% decrease compared with baseline in the sum of products of…	Median PFS, Progression-free Survival defined as number of months from the date of the first dose of study drug to the first observation of a disease progression or death due to any cause. Progression is assessed according to Response Assessment in Neuro-Oncology (RANO) 2010 criteria based on MRI imaging, and includes ‚â•25% increase in the sum of the products of perpendicular diameters of enhanc…		Aadi Bioscience, Inc.		ADULT, OLDER_ADULT	PHASE2	62	INDUSTRY	Allocation: NON_RANDOMIZED|Intervention Model: SEQUENTIAL|Masking: NONE|Primary Purpose: TREATMENT	GBM-007	2018-08-01	2022-08-26	2022-08-26	2018-03-13	2023-11-07	2023-11-07
NCT02336165	Phase 2 Study of Durvalumab (MEDI4736) in Patients With Glioblastoma	https://clinicaltrials.gov/study/NCT02336165		This is an ongoing Phase 2, open-label, multicenter, non-randomized study of MEDI4736 (durvalumab) in subjects with glioblastoma (GBM) enrolled into 5 non-comparative cohorts. Primary study objectives, which vary by cohort due to differences in subject populations, include evaluation of the clinical efficacy as measured by the overall survival (OS) rate at 12 months (Cohort A), progression-free s…	Glioblastoma	DRUG: Durvalumab|RADIATION: Standard radiotherapy|BIOLOGICAL: Bevacizumab	Overall Survival Rate at 12 Months (OS-12) as Estimated Using the Kaplan-Meier Method (Cohort A), OS-12 with 90% confidence interval (CI) is the primary endpoint of Cohort A and is the percentage of subjects who remain alive at 12 months, where OS is measured from the time of diagnosis until the recorded date of death or last follow-up. Subjects who are lost to follow-up at the time of the analys…	Number of Participants With Treatment-emergent Adverse Events, Toxicity is graded in accordance with the National Cancer Institute (NCI) Common Terminology Criteria for Adverse Events (CTCAE), version 4.03. Adverse events (AEs) are reported based on clinical laboratory tests, vital sign and weight measurements, physical examinations, performance status evaluations, magnetic resonance imaging, and…		Ludwig Institute for Cancer Research	MedImmune LLC|Cancer Research Institute, New York City|Cure Brain Cancer Foundation, Australia	ADULT, OLDER_ADULT	PHASE2	159	OTHER	Allocation: NON_RANDOMIZED|Intervention Model: PARALLEL|Masking: NONE|Primary Purpose: TREATMENT	LUD2013-006	2015-02-26	2018-11	2021-07-06	2015-01-12	2019-10-28	2022-10-12
NCT00404248	Tetra-O-Methyl Nordihydroguaiaretic Acid in Treating Patients With Recurrent High-Grade Glioma	https://clinicaltrials.gov/study/NCT00404248		RATIONALE: Drugs used in chemotherapy, such as tetra-O-methyl nordihydroguaiaretic acid (EM-1421), work in different ways to stop the growth of tumor cells, either by killing the cells or by stopping them from dividing. PURPOSE: This phase I/II trial is studying the side effects and best dose of EM-1421 and to see how well it works in treating patients with recurrent high-grade glioma.	Brain and Central Nervous System Tumors	DRUG: terameprocol|OTHER: pharmacological study	Maximum Tolerated Dose (Phase I), Using the PEG formulation pts both with and without enzyme inducing antiseizure drugs (EIASD) were treated at Doses 750, 1100, 1700, 2200 mg/day for five days = 28pts Using the PEG free formulation pts with and without EIASD) were treated at 1700 and 2200 mg/day X 5 days = 8pgs, first 30 days of treatment|Maximum Tolerated Dose (Phase I) - Dose Limiting Toxicity …	Pharmacokinetics - Total Body Clearance, effect of hepatic enzyme-inducing drugs on PKs Cycle 1 Day 1 of treatment: Predose: 1hour(hr) prior, 15minutes(min) prior; postdose: 1 hr15 min; 1.5hr, 2, 3,4, 6, 24 hrs. Cycle Day 5 of treatment: Predose: 1hour(hr) prior, 15minutes(min) prior; postdose: 1 hr15 min; 1.5hr, 2, 3,4, 6, 24 hrs., Cycle 1 Day 1- Predose: 1hour(hr) prior, 15minutes(min) prior; p…		Sidney Kimmel Comprehensive Cancer Center at Johns Hopkins	National Cancer Institute (NCI)	ADULT, OLDER_ADULT	PHASE1	35	OTHER	Allocation: NON_RANDOMIZED|Intervention Model: PARALLEL|Masking: NONE|Primary Purpose: TREATMENT	NABTT-0503 CDR0000515952|U01CA062475|NABTT-0503	2007-01	2009-06	2012-02	2006-11-28	2015-08-11	2019-03-06
NCT02630030	Phase 0 Analysis of Ixazomib (MLN9708) in Patients With Glioblastoma	https://clinicaltrials.gov/study/NCT02630030		This phase 0 trial studies ixazomib citrate in treating patients with glioblastoma that has spread or returned after period of improvement who are planning to undergo surgery. When given by mouth, ixazomib may be able to reach tumor cells in the brain. Studying samples of tissue, blood, and plasma in the laboratory from patients receiving ixazomib may help doctors learn more about the effects of …	Glioblastoma	DRUG: Ixazomib	Concentration of Ixazomib in Tumor Tissue, The relationship between patient's demographic, tumor and drug concentration results will be assessed with Pearson's correlation coefficient and tested with Wald's test. In addition, the mean and standard error of the concentrations will be estimated using a random-effects model to account for the within-patient correlation of the tumor biopsy samples. G…	Number of Participants With Treatment-Emergent Adverse Events, The National Cancer Institute (NCI) Common Terminology Criteria for Adverse Events (NCI CTCAE) was used to stratify any adverse patient response to ixazomib. There were no clinically relevant adverse events as a result of ixazomib administration., Up to 30 days		Emory University	Takeda	ADULT, OLDER_ADULT	EARLY_PHASE1	3	OTHER	Allocation: NA|Intervention Model: SINGLE_GROUP|Masking: NONE|Primary Purpose: BASIC_SCIENCE	IRB00083003|NCI-2015-01682|X16071|Winship3017-15	2016-03-24	2018-07-01	2020-09-03	2015-12-15	2021-03-26	2021-03-26
NCT03150862	A Study Assessing Pamiparib With Radiation and/or Temozolomide (TMZ) in Participants With Newly Diagnosed or Recurrent Glioblastoma	https://clinicaltrials.gov/study/NCT03150862		The primary objective of this study is to evaluate the safety, efficacy and clinical activity of Pamiparib in combination with radiation therapy (RT) and/or temozolomide (TMZ) in participants with newly diagnosed or recurrent/refractory glioblastoma.	Brain and Central Nervous System Tumors	DRUG: Pamiparib|DRUG: TMZ|RADIATION: Radiation	Phase 1b Escalation Phase: Number of Participants With Dose-Limiting Toxicities (DLTs) as Assessed by CTCAE, A DLT is defined as one of the following toxicities occurring during the DLT assessment window: Grade ‚â•3 non-hematologic, non-hepatic major organ adverse event (AE) Grade 4 neutropenia lasting \>7 days Grade ‚â•3 febrile neutropenia Grade 3 thrombocytopenia with clinically significant bl…	Phase 1B and Phase 2: Pharmacokinetics: Ctrough of Pamiparib, Pre-dose, 2 hours post dose on Days 1 and 15 of radiation Therapy|Phase 1b Arm A and Arm B Escalation Phase: Modified Disease Control Rate as Assessed by RANO Criteria, Modified DCR is defined as the percentage of participants with complete response (CR), partial response (PR) or stable disease (SD) per RANO criteria as the response as…		BeiGene USA, Inc.		ADULT, OLDER_ADULT	PHASE2	116	INDUSTRY	Allocation: NON_RANDOMIZED|Intervention Model: PARALLEL|Masking: NONE|Primary Purpose: TREATMENT	BGB-290-104|2017-001554-33	2017-07-24	2021-03-17	2021-03-17	2017-05-12	2022-05-31	2022-05-31
NCT02661282	Autologous CMV-Specific Cytotoxic T Cells and Temozolomide in Treating Patients With Glioblastoma	https://clinicaltrials.gov/study/NCT02661282		This phase I/II trial studies the side effects and best dose of autologous cytomegalovirus (CMV)-specific cytotoxic T cells when given together with temozolomide and to see how well they work in treating patients with glioblastoma. Autologous CMV-specific cytotoxic T cells may stimulate the immune system to attack specific tumor cells and stop them from growing or kill them. Drugs used in chemoth…	Cytomegalovirus Positive|Glioblastoma|Gliosarcoma|Malignant Glioma|Recurrent Brain Neoplasm|Recurrent Glioblastoma	BIOLOGICAL: Autologous Cytomegalovirus-specific Cytotoxic T-lymphocytes|OTHER: Laboratory Biomarker Analysis|DRUG: Temozolomide|PROCEDURE: Therapeutic Conventional Surgery	Maximum Tolerated Dose (MTD) (Recurrent Glioblastoma Participant Cohort)- Phase I, The number of participants who were treated at the respective dose level without DLT, Up to 42 days|Number of Participants With Immunological Effects in Tumor Tissue (Recurrent Glioblastoma Cohort)- Phase II, Descriptive statistics will be used to summarize immunological effect. To evaluate the tumor-mediated immun…	Time to Progression (Recurrent Glioblastoma Cohort)- Phase II, The length of time from the date of diagnosis or the start of treatment for a disease until the disease starts to get worse or spread to other parts of the body., Baseline to disease progression, assessed up to 4 years|Overall Objective Response Rate (ORR) (Newly Diagnosed Glioblastoma Cohort)- Phase II, The number of participants wit…		M.D. Anderson Cancer Center	National Cancer Institute (NCI)	ADULT, OLDER_ADULT	PHASE2	65	OTHER	Allocation: NA|Intervention Model: PARALLEL|Masking: NONE|Primary Purpose: TREATMENT	2014-0899|NCI-2016-00183|2014-0899	2016-06-01	2022-02-23	2022-02-23	2016-01-22	2023-06-18	2023-06-18
NCT01137604	A Study in Subjects With Recurrent Malignant Glioma	https://clinicaltrials.gov/study/NCT01137604		An open-label phase 2, multicenter study in participants with recurrent malignant glioma.	Glioma	DRUG: Lenvatinib|DRUG: Bevacizumab	Progression Free Survival (PFS) Rate at Month 6, PFS at Month 6 was defined as the percentage of participants who remained alive and progression-free at Month 6, based on investigator's assessment. Progression was defined using Response Assessment in Neuro-Oncology (RANO) criteria, as a greater than 25% increase in enhancing lesions despite stable or increasing steroid dose, an increase (signific…	Objective Response Rate (ORR), ORR was the percentage of participants with best overall response (BOR) of complete response (CR) and partial response (PR) based on RANO criteria and investigator's assessment. CR was defined as the disappearance of all enhancing disease (measurable and non-measurable) sustained for at least 4 weeks, no new lesions, and stable or improved non-enhancing (T2/FLAIR) l…		Eisai Inc.		ADULT, OLDER_ADULT	PHASE2	151	INDUSTRY	Allocation: RANDOMIZED|Intervention Model: PARALLEL|Masking: NONE|Primary Purpose: TREATMENT	E7080-G000-203	2010-11-09	2013-03-19	2014-10-28	2010-06-04	2016-05-23	2022-09-29
NCT01290692	Study To Test the Safety and Efficacy of TVI-Brain-1 As A Treatment for Recurrent Grade IV Glioma	https://clinicaltrials.gov/study/NCT01290692		TVI-Brain-1 is an experimental treatment that takes advantage of the fact that your body can produce immune cells, called 'killer' white blood cells that have the ability to kill large numbers of the cancer cells that are present in your body. TVI-Brain-1 is designed to generate large numbers of those 'killer' white blood cells and to deliver those cells into your body so that they can kill your …	Grade IV Glioma|Grade IV Astrocytoma|Glioblastoma Multiforme	BIOLOGICAL: TVI-Brain-1	Progression of Disease, To assess the efficacy of TVI-Brain-1 on patients to evaluate progression free survival. MRI data is used to evaluate tumor progression; success is defined if a patient is still alive and has \< 25 % increase in Tumor volume in MRI collected at 6 month timepoint., 6-months	Overall Survival, All patients will be followed until death or the end of the study to measure overall survival., 32 months|Number of Participants With Treatment-related Adverse Events as Assessed by CTCAE v4.0, Toxicity will be assessed throughout the study by recording clinical symptoms, performing physical examinations, measuring vital signs and performing clinical laboratory tests, including …		TVAX Biomedical		ADULT, OLDER_ADULT	PHASE2	14	INDUSTRY	Allocation: NA|Intervention Model: SINGLE_GROUP|Masking: NONE|Primary Purpose: TREATMENT	TVI-AST-005	2011-06	2013-12	2014-02	2011-02-07	2023-06-29	2023-07-03
NCT00301873	Zoledronate in Preventing Osteoporosis in Patients With Primary Malignant Glioma	https://clinicaltrials.gov/study/NCT00301873		RATIONALE: Zoledronate may prevent bone loss in patients with primary malignant glioma. PURPOSE: This phase II trial is studying how well zoledronate works in preventing osteoporosis in patients with primary malignant glioma.	Brain Tumors|Osteoporosis|Central Nervous System(CNS)Malignancies	DRUG: IV Zometa	Percent of Patients With Change in Combined Bone Mass Density T-score <= -0.5., Percent of patients who failed treatment as defined by a decrease of 0.5 or more from baseline in the combined T-score as measured by Dexa-scan. The patient's bone densitometry was determined by Dexa-scan at baseline, after 6 months of Zometa and after 1 year of Zometa. The t-score, which is a comparison of a person's…	Skeletal-related Complications, Number of patients who experience skeletal-related complications during the administration of Zoledronate., 1 year|Mean Change in Bone Mass Density (BMD), Mean change in the combined t-score was measured by Dexa-scan. The patients bone density was determined by Dexa-scan at baseline, after 6 months Zometa and after 12 months of Zometa. The t-score, which is a compa…		Duke University	Novartis|National Institute of Neurological Disorders and Stroke (NINDS)	ADULT, OLDER_ADULT	PHASE2	60	OTHER	Allocation: NA|Intervention Model: SINGLE_GROUP|Masking: NONE|Primary Purpose: SUPPORTIVE_CARE	Pro00010125|P50NS020023	2006-05	2011-02	2012-09	2006-03-13	2013-01-16	2013-02-18
NCT00498927	Temozolomide in Treating Patients With Recurrent Glioblastoma Multiforme or Other Malignant Glioma	https://clinicaltrials.gov/study/NCT00498927		RATIONALE: Drugs used in chemotherapy, such as temozolomide, work in different ways to stop the growth of tumor cells, either by killing the cells or by stopping them from dividing. PURPOSE: This phase II trial is studying how well temozolomide works in treating patients with recurrent glioblastoma multiforme or other malignant glioma.	Brain and Central Nervous System Tumors	DRUG: temozolomide|GENETIC: protein expression analysis|GENETIC: reverse transcriptase-polymerase chain reaction|OTHER: diagnostic laboratory biomarker analysis|OTHER: immunoenzyme technique	Progression-free Survival (PFS) Rate at 6 Months, Progression is defined using Response Evaluation Criteria In Solid Tumors Criteria (RECIST v1.0), as a 20% increase in the sum of the longest diameter of target lesions, or a measurable increase in a non-target lesion, or the appearance of new lesions., at 6 months	Overall Survival, All patients will have their tumor measurements recorded at baseline and at the time of each MRI scan. Lesions must be measured in two dimensions. The dose of gadolinium must be held constant from scan to scan. Macdonald criteria will be used for assessment of tumor response., 2 years		Memorial Sloan Kettering Cancer Center	National Cancer Institute (NCI)|Weill Medical College of Cornell University|Schering-Plough	ADULT, OLDER_ADULT	PHASE2	47	OTHER	Allocation: NA|Intervention Model: SINGLE_GROUP|Masking: NONE|Primary Purpose: TREATMENT	07-064|P30CA008748|MSKCC-07064|SPRI-PO5096	2007-06	2013-12	2013-12	2007-07-11	2016-02-29	2016-02-29
NCT00423735	Dasatinib in Treating Patients With Recurrent Glioblastoma Multiforme or Gliosarcoma	https://clinicaltrials.gov/study/NCT00423735		This phase II trial studies how well dasatinib works in treating patients with glioblastoma multiforme or gliosarcoma that has come back. Dasatinib may stop the growth of tumor cells by blocking some of the enzymes needed for cell growth.	Adult Giant Cell Glioblastoma|Adult Glioblastoma|Adult Gliosarcoma|Recurrent Adult Brain Neoplasm	DRUG: Dasatinib|OTHER: Pharmacological Study	Number of Patients Achieving 6-month Progression-free Survival (6mPFS), This study utilized a two-stage phase II design (Stage 1B and 2). The primary endpoint of 6-month progression-free survival (6mPFS) would be assessed based on the patients combined from 1B and 2 if the study continued to Stage 2. Null hypothesis = 11%; alternative hypothesis = 25%. Simon's minmax 2-stage design was used with …	Number of Patients Achieving Objective Response (Partial or Complete Response) OR 6-month Progression-free Survival (6mPFS), Study design and efficacy determination uses the hybrid endpoint of 6mPFS or complete/partial response of any duration prior to or at 6 months. Null hypothesis = 11%; alternative hypothesis = 25%. Simon's minmax 2-stage design was used with type I and type II error both set…		National Cancer Institute (NCI)	Radiation Therapy Oncology Group|NRG Oncology	ADULT, OLDER_ADULT	PHASE2	64	NIH	Allocation: NA|Intervention Model: SINGLE_GROUP|Masking: NONE|Primary Purpose: TREATMENT	NCI-2009-00744|NCI-2009-00744|CDR0000526070|RTOG 0627|RTOG-0627|U10CA180868|U10CA021661	2007-01-24	2011-03-09	2018-09-04	2007-01-18	2015-01-06	2019-07-24
NCT01450826	Emend and Ondansetron Compared to Ondansetron Alone to Prevent CINV in Glioma Patients Receiving Temozolomide	https://clinicaltrials.gov/study/NCT01450826		Patients diagnosed with malignant glioma who are receiving temozolomide will be accrued in this open label, phase 2, randomized single institution trial of aprepitant in combination with ondansetron versus ondansetron alone for the prevention of acute and delayed chemotherapy-induced nausea and vomiting (CINV). Sixty-eight (68) patients will be randomized to each arm of the study.	Nausea|Vomiting|Glioma	DRUG: aprepitant|DRUG: ondansetron	Proportion of Patients Achieving Complete Control (CC), Complete control (CC): study days 1-7 (acute and delayed CINV) the proportion of patients achieving complete control (CC); defined as no emetic episode, no need for rescue medication during days 1-7; number of emetic episodes daily; time to first emetic episode; as captured by the MAT (MASCC Antiemesis Tool)/Osoba survey (MASCC refers to Mul…	Proportion of Patients Achieving an Acute and Delayed Complete Response (CR), CR is the proportion of patients with no emetic episode and no rescue medication. (1) Assessed from the beginning of study day 1, CR is defined for acute CINV as no emetic episode and no use of rescue anti-nausea medication during the first 24 hours following chemotherapy administration. An emetic episode is defined as …		Katy Peters	Merck Sharp & Dohme LLC	ADULT, OLDER_ADULT	PHASE2	136	OTHER	Allocation: RANDOMIZED|Intervention Model: PARALLEL|Masking: NONE|Primary Purpose: TREATMENT	Pro00031206	2014-06-24	2017-04-13	2017-04-21	2011-10-12	2018-06-26	2018-06-26
NCT00253448	Stereotactic Radiosurgery and Radiation Therapy in Treating Patients With Glioblastoma Multiforme	https://clinicaltrials.gov/study/NCT00253448		RATIONALE: Stereotactic radiosurgery may be able to send x-rays directly to the tumor and cause less damage to normal tissue. Radiation therapy uses high-energy x-rays to kill tumor cells. Giving stereotactic radiosurgery together with radiation therapy may kill more tumor cells. PURPOSE: This phase II trial is studying how well giving stereotactic radiosurgery together with radiation therapy wor…	Brain and Central Nervous System Tumors	RADIATION: radiation therapy|RADIATION: stereotactic radiosurgery	Overall Survival After Treatment, Followed every 3 months for 2 years, every 6 months for 3 years, and annually thereafter for at least 5 years, Minimum of 5 years.			Case Comprehensive Cancer Center	National Cancer Institute (NCI)	ADULT, OLDER_ADULT	PHASE2	35	OTHER	Allocation: NA|Intervention Model: SINGLE_GROUP|Masking: NONE|Primary Purpose: TREATMENT	CWRU1302|P30CA043703|CASE-CWRU-1302	2002-12	2009-12	2011-07	2005-11-15	2011-07-26	2011-08-29
NCT05718466	Stereotactic Radiology Versus Chemotherapy for Recurrent/Progressive Glioblastoma After Second-Line Chemotherapy	https://clinicaltrials.gov/study/NCT05718466		This clinical trial is a prospective study of radiosurgery treatment for progressive GBM to test 1)the efficacy of radiosurgery for recurrent/progressive GBM compared to chemotherapy , and 2) the role of diffusion-weighted image (DWI) to predict the early tumor progression and treatment response.	Recurrent or Progressive Glioblastoma	DRUG: Bevacizumab|DRUG: Chemotherapy|RADIATION: Fractionated radiosurgery	Local Tumor Control, 2 months|Overall Survival, 12 months|Progression Free Survival, 12 months			Henry Ford Health System		ADULT, OLDER_ADULT	PHASE3	35	OTHER	Allocation: RANDOMIZED|Intervention Model: PARALLEL|Masking: QUADRUPLE (PARTICIPANT, CARE_PROVIDER, INVESTIGATOR, OUTCOMES_ASSESSOR)|Primary Purpose: TREATMENT	HFHS-C 11-01	2010-11	2016-12	2016-12	2023-02-08	2023-07-17	2023-07-17
NCT00612430	Ph II Bevacizumab + Etoposide for Pts w Recurrent MG	https://clinicaltrials.gov/study/NCT00612430		Primary Objective to estimate 6-month progression free survival probability of patients with recurrent malignant glioma treated with Etoposide + Bevacizumab. Secondary Objectives To evaluate safety \& tolerability of Etoposide + Bevacizumab among patients with recurrent malignant glioma (RMG). To evaluate radiographic response, progression free survival \& overall survival of patients with recurr…	Glioblastoma|Gliosarcoma	DRUG: Bevacizumab and Etoposide	6 Month Progression-Free Survival (PFS), Percentage of participants surviving six months from the start of study treatment without progression of disease. PFS was defined as the time from the date of study treatment initiation to the date of the first documented progression. Progression was defined as greater than or equal to a 25% increase in the product of the largest perpendicular diameters of…	Objective Response Rate, The percentage of participants with complete or partial response as determined by the following criteria: complete response was defined as complete disappearance on MR/CT of all enhancing tumor and mass effect, off all corticosteroids (or receiving only adrenal replacement doses), accompanied by a stable or improving neurologic examination; partial response was defined as…		Duke University	Genentech, Inc.	ADULT, OLDER_ADULT	PHASE2	59	OTHER	Allocation: NA|Intervention Model: SINGLE_GROUP|Masking: NONE|Primary Purpose: TREATMENT	Pro00000379	2007-03	2008-09	2011-09	2008-02-11	2013-07-26	2013-08-12
NCT00540722	Gossypol in Treating Patients With Progressive or Recurrent Glioblastoma Multiforme	https://clinicaltrials.gov/study/NCT00540722		This phase II trial is studying how well gossypol works in treating patients with progressive or recurrent glioblastoma multiforme. Gossypol may stop the growth of tumor cells by blocking some of the enzymes needed for cell growth.	Adult Giant Cell Glioblastoma|Adult Glioblastoma|Adult Gliosarcoma|Recurrent Adult Brain Tumor	DRUG: R-(-)-gossypol acetic acid|OTHER: laboratory biomarker analysis	Overall Survival, The overall failure rate will be estimated along with 95% confidence intervals. A median time of survival will be estimated using standard methods., 4.5 years	Percent of Patients With Grade 3 and 4 Adverse Events Related to Treatment, The proportion of patients with serious or life threatening (grade 3 and 4) toxicities will be estimated using NCI CTCAE, 3 years|Tumor Response Rate, Complete response Complete disappearance of all tumor on MRI scan, off all glucocorticoids with stable or improving neurological exam minimum of 4 wks Partial response Grea…	Explore Clinical Outcome (Overall Survival) With Changes of Potential Serum Biomarkers, Baseline Tumor Protein Expression and Gene Methylation Status, Archived tumor tissue and 1 serum sample pre first dose and 1 sample anytime during week 2 of cycle 1, 1 month	National Cancer Institute (NCI)		ADULT, OLDER_ADULT	PHASE2	56	NIH	Allocation: NA|Intervention Model: SINGLE_GROUP|Masking: NONE|Primary Purpose: TREATMENT	NCI-2013-00018|0702|CDR0000569405|ABTC-0702|NABTT 0702|U01CA062475	2008-01	2012-06	2012-06	2007-10-08	2017-07-12	2017-08-11
NCT02844439	Study of Tesevatinib Monotherapy in Patients With Recurrent Glioblastoma	https://clinicaltrials.gov/study/NCT02844439		This is a multicenter, Phase 2 study to assess the activity of tesevatinib in patients with recurrent glioblastoma.	Glioblastoma|Recurrent Glioblastoma|Brain Tumor	DRUG: Tesevatinib	Efficacy: Median Progression-free Survival (PFS) Rate at 6 Months (PFS-6), Proportion (%) of subjects who did not have progressive disease after treatment with tesevatinib at 6 months (PFS-6) after baseline, 6 months	Efficacy: Median PFS, Median duration (months) of subjects who were progression-free of disease from baseline, Until disease progression, unacceptable toxicity, subject or clinician decision to discontinue, death, or up to 3 years, whichever occurred first|Efficacy: Median Overall Survival Rate at 9 Months (OS-9), Median proportion (%) of subjects who survived 9 months after baseline, 9 months|Ef…		Kadmon Corporation, LLC		ADULT, OLDER_ADULT	PHASE2	40	INDUSTRY	Allocation: NA|Intervention Model: SINGLE_GROUP|Masking: NONE|Primary Purpose: TREATMENT	KD019-208	2016-06	2020-04-30	2020-04-30	2016-07-26	2021-09-22	2021-09-22
NCT00611325	Phase II Avastin + Bortezomib for Patients With Recurrent Malignant Glioma	https://clinicaltrials.gov/study/NCT00611325		Primary Objective To estimate 6-month progression free survival probability of patients with recurrent glioblastoma multiforme treated with bortezomib plus Avastin. This efficacy assessment will be made separately among patients on enzyme-inducing anti-epileptic drugs and non enzyme-inducing anti-epileptic drugs. Secondary Objectives To evaluate safety \& tolerability of bortezomib plus Avastin a…	Glioblastoma|Gliosarcoma	DRUG: Avastin|DRUG: Bortezomib	6-month Progression-free Survival (PFS), Percentage of participants surviving six months from the initiation of treatment without progression of disease. PFS was defined as the time from the initiation of treatment to the date of the first documented progression according to the Macdonald criteria, or to death due to any cause. Per Macdonald, progression is a ‚â• 25% increase in the sum of the pr…	Median Progression Free Survival (PFS), Time in months from the start of study treatment to the date of first progression according to Macdonald criteria, or to death due to any cause. Per Macdonald, progression is a ‚â• 25% increase in the sum of the products of perpendicular diameters of enhancing lesions, any new lesion, or clinical deterioration. Patients alive who had not progressed as of th…		Duke University	Millennium Pharmaceuticals, Inc.|Genentech, Inc.	ADULT, OLDER_ADULT	PHASE2	56	OTHER	Allocation: NON_RANDOMIZED|Intervention Model: PARALLEL|Masking: NONE|Primary Purpose: TREATMENT	Pro00003596	2008-05	2009-09	2013-10	2008-02-08	2014-02-04	2014-03-12
NCT00525525	Study of Bevacizumab Plus Temodar and Tarceva in Patients With Glioblastoma or Gliosarcoma	https://clinicaltrials.gov/study/NCT00525525	AVF4120s	This is a phase II study of Bevacizumab plus Temodar and Tarceva in patients with non-progressive glioblastoma or gliosarcoma. Patients must have stable disease immediately following a standard course of up-front radiotherapy and Temodar. All patients will receive Bevacizumab, Temodar and Tarceva. A total of 60 patients will be enrolled. Our hypothesis is that the combination of Bevacizumab plus …	Glioblastoma|Gliosarcoma	DRUG: Bevacizumab|DRUG: Tarceva|DRUG: Temozolomide	Overall Survival (OS), Overall survival was defined from the date of diagnosis to date of death from any cause, Approximately 6-24 months|Unexpected Toxicities During First 2 Cycles of Study Drug, Unexpected severe study-related adverse events, Within 8 weeks of initiating study therapy	Progression-free Survival, Progression-free survival was defined from the date of diagnosis to the date that progressive disease was first observed on imaging, or the date at which nonreversible neurologic progression or permanently increased corticosteroid requirement, death from any cause, or early discontinuation of treatment. Imaging guidelines were used to evaluate progression: (i) 25% incre…		University of California, San Francisco		ADULT, OLDER_ADULT	PHASE2	74	OTHER	Allocation: NON_RANDOMIZED|Intervention Model: SINGLE_GROUP|Masking: NONE|Primary Purpose: TREATMENT	7105	2007-09	2013-05	2013-05	2007-09-05	2014-11-14	2014-11-14
NCT00590681	Bevacizumab and Temozolomide Following Radiation and Chemotherapy for Newly Diagnosed Glioblastoma Multiforme	https://clinicaltrials.gov/study/NCT00590681		This study is being conducted to help determine whether the addition of Avastin (an anti-cancer drug), when given along with temozolomide during the monthly cycles that follow radiation, is able to delay tumor growth, shrink tumors, or impact how long people with GBM live. This study is sponsored by Genentech, Inc., the manufacturer of Avastin. Avastin is the experimental drug being administered …	Glioblastoma Multiforme	DRUG: Bevacizumab and Temozolomide	Objective Response, The best clinical response rates determined and 95% confidence intervals obtained using the exact binomial distribution., Up to 3 years|Progression-free Survival (PFS), Up to 3 years	Safety of Avastin in Combination With Temozolomide in This Study Population, Toxicity rates (limited toxicity to grade 4+), Up to 3 years|Duration of Response, Duration of response time from the first assessment of CR or PR until disease progression or death from any cause, whichever occurs first, event-free survival probability at two years assessed by Kaplan-Meier survivor function, Up to 2 yea…		University of Chicago	Genentech, Inc.	ADULT, OLDER_ADULT	PHASE2	62	OTHER	Allocation: NA|Intervention Model: SINGLE_GROUP|Masking: NONE|Primary Purpose: TREATMENT	15149A	2007-02	2014-09	2014-09	2008-01-11	2021-03-01	2021-03-30
NCT01580969	Repeat Radiation, Minocycline and Bevacizumab in Patients With Recurrent Glioma	https://clinicaltrials.gov/study/NCT01580969	RAMBO	The primary objective of step 1 is the rate of adverse events of minocycline and bevacizumab during reirradiation and of step 2 is the response rate to bevacizumab, reirradiation, and minocycline. The secondary objectives are the response rate, Progression Free Survival (PFS)-3, PFS-6, and effects on quality of life and cognition from repeat radiation and bevacizumab.	Recurrent Glioma	DRUG: Bevacizumab|DRUG: Minocycline|RADIATION: Radiation	Number of Participants With Adverse Events, Adverse Events were assessed from start of minocycline treatment (one day prior to start of radiation therapy) until 28 days following the end of radiation therapy. Adverse events were assessed using the Common Terminology for Adverse Events (CTCAE) version 4.0. Each event was assigned a grade (1-5), with lower grades indicating milder events. Events we…	Progression Free Survival (PFS) at 3 Months, Proportion of patients who have not progressed 12 weeks after the end of radiation therapy. Radiographic Assessment in Neurooncology (RANO) criteria will be used to assess progression and response. Estimates were done by Kaplan-Meier methods to account for patients whose data was censored prior to progression., From start of study treatment until 12 we…		University of Utah		ADULT, OLDER_ADULT	PHASE1	22	OTHER	Allocation: NON_RANDOMIZED|Intervention Model: SEQUENTIAL|Masking: NONE|Primary Purpose: TREATMENT	HCI55264	2012-07-06	2018-01-12	2018-05-15	2012-04-19	2019-02-06	2019-08-16
NCT00998010	Bortezomib, Temozolomide, and Regional Radiation Therapy in Treating Patients With Newly Diagnosed Glioblastoma Multiforme or Gliosarcoma	https://clinicaltrials.gov/study/NCT00998010		RATIONALE: Bortezomib may stop the growth of tumor cells by blocking some of the enzymes needed for cell growth and by blocking blood flow to the tumor. Drugs used in chemotherapy, such as temozolomide, work in different ways to stop the growth of tumor cells, either by killing the cells or by stopping them from dividing. Radiation therapy uses high-energy x-rays to kill tumor cells. Giving borte…	Brain and Central Nervous System Tumors	DRUG: bortezomib + temozolomide+ radiation therapy	Overall Survival, Estimate the overall survival in subjects with newly-diagnosed glioblastoma (GBM) treated with bortezomib/temozolomide/radiation followed by bortezomib/temozolomide for 24 cycles until progression is detected or for up to 24 cycles (\~2 years)., 2 years	Toxicity Assessed According to the NCI Common Terminology Criteria for Adverse Events (CTCAE) Version 3., 2 years|Time to Progression, Median time to tumor progression. Because many newly-diagnosed patients are likely not to have evaluable disease due to gross total resections. A 7-point scale was used to guide Magnetic resonance imaging (MRI) assessment to determine progression in this study. A …		Jonsson Comprehensive Cancer Center	Millennium Pharmaceuticals, Inc.	ADULT, OLDER_ADULT	PHASE2	24	OTHER	Allocation: NA|Intervention Model: SINGLE_GROUP|Masking: NONE|Primary Purpose: TREATMENT	11-002222|UCLA-X05303|CDR0000657015|MILLENNIUM-UCLA-X05303|09-03-084	2011-10-03	2016-03-29	2018-04-20	2009-10-20	2020-07-17	2020-08-28
NCT00619112	Temozolomide in Treating Patients With Recurrent High-Grade Glioma	https://clinicaltrials.gov/study/NCT00619112		RATIONALE: Drugs used in chemotherapy, such as temozolomide, work in different ways to stop the growth of tumor cells, either by killing the cells or by stopping them from dividing. PURPOSE: This phase II trial is studying how well temozolomide works in treating patients with recurrent high-grade glioma.	Recurrent Central Nervous System Neoplasm	DRUG: temozolomide	6 Month Progression-free Survival, Efficacy of dose-intense temozolomide treatment schedule, as measured by 6 months progression-free survival, First day of treatment until progression or until 6 months mark	Progression-free Survival (PFS) Based on Tumor MGMT (O(6)-Methylguanine-DNA Methyltransferase) Promoter Methylation Status., Progression-free survival data (obtained for Primary Outcome Measure) was correlated with tumor MGMT (O(6)-methylguanine-DNA methyltransferase) promoter methylation status, obtained from patients as part of the study., First day of treatment until progression or until 6 mon…		University of California, San Francisco	National Cancer Institute (NCI)	ADULT, OLDER_ADULT	PHASE2	60	OTHER	Allocation: NA|Intervention Model: SINGLE_GROUP|Masking: NONE|Primary Purpose: TREATMENT	UCSF-07107|SPRI-UCSF-H44867-31182-01	2007-10	2011-12	2012-09	2008-02-20	2013-10-29	2018-01-31
NCT01663012	Phase II NKTR-102 In Bevacizumab-Resistant High Grade Glioma	https://clinicaltrials.gov/study/NCT01663012		High Grade Gliomas, including anaplastic astrocytomas, anaplastic oligodendrogliomas and glioblastomas (GBM), are the most common and most aggressive primary brain tumors. Prognosis for patients with high-grade gliomas remains poor. The estimated median survival for patients with GBM is between 12 to 18 months. Recurrence after initial therapy with temozolomide and radiation is nearly universal. …	Anaplastic Astrocytomas|Anaplastic Oligodendrogliomas|Glioblastomas (GBM)	DRUG: Etirinotecan pegol	Progression Free Survival, Assessed by Revised Assessment in Neuro-oncology (RANO) Criteria, Will be described using Kaplan-Meier estimates. The PFS probability at 6 weeks (PFS-6week) will be estimated with an 80% power and 95% confidence intervals (80% in accord with the planned alpha level, 95% for comparability with other studies, confidence intervals based on the Greenwood formula for the var…	Survival From the Time of First NKTR-102 Dose for Patients With BEV-resistant Glioma Receiving NKTR-102 to Date of Death, Will be described using Kaplan-Meier estimates., From date of first dose of NKTR-102 to date of death, assessed up to 2 years|Overall Survival From Time of Diagnosis, Will be described using Kaplan-Meier estimates., From date of pathologic diagnosis/confirmation of high grade …		Lawrence Recht	Nektar Therapeutics	ADULT, OLDER_ADULT	PHASE2	20	OTHER	Allocation: NA|Intervention Model: SINGLE_GROUP|Masking: NONE|Primary Purpose: TREATMENT	IRB-24833|SU-06212012-10228|NCI-2012-01288|BRN0021	2012-07	2015-02	2015-02	2012-08-13	2015-06-11	2016-02-24
NCT00045110	Erlotinib in Treating Patients With Recurrent Malignant Glioma or Recurrent or Progressive Meningioma	https://clinicaltrials.gov/study/NCT00045110		Phase I/II trial to study the effectiveness of erlotinib in treating patients who have recurrent malignant glioma or recurrent or progressive meningioma. Erlotinib may stop the growth of tumor cells by blocking the enzymes necessary for tumor cell growth.	Adult Anaplastic Astrocytoma|Adult Anaplastic Oligodendroglioma|Adult Giant Cell Glioblastoma|Adult Glioblastoma|Adult Gliosarcoma|Adult Grade I Meningioma|Adult Grade II Meningioma|Adult Grade III Meningioma|Recurrent Adult Brain Tumor	DRUG: erlotinib hydrochloride|OTHER: laboratory biomarker analysis|OTHER: pharmacological study	Number of Dose Limiting Toxicity (DLT) Each Dose Level Phase I, DLT Definition: any grade 3 thrombocytopenia and grade 4 anemia and neutropenia; any non-hematologic grade 3 toxicity; failure to recover from toxicities to be eligible for re-treatment with erlotinib within 2 weeks of the last dose of erlotinib., 28 days|Define Maximum Tolerated Dose (MTD) of Erlotinib by Phase 1 Cohorts, standard 3…	Percent of Participants With a Grade 3 or 4 Adverse Events Phase 1, CTCAE, 1 year|1 Year Survival - Phase II Newly Diagnosed GBM Post RT, 12 month survival for newly diagnosed stable GBM post RT treated with erlotinib post RT, At 1 year|Overall Survival Newly Diagnosed GBM Post RT, Overall Survival defined as Time from Start of treatment to time of death due to any cause, 2 years|Response Rate (C…		National Cancer Institute (NCI)		ADULT, OLDER_ADULT	PHASE2	136	NIH	Allocation: NON_RANDOMIZED|Intervention Model: PARALLEL|Masking: NONE|Primary Purpose: TREATMENT	NCI-2012-02490|NCI-2012-02490|NCI-03-C-0114|CDR0000256358|NABTC-01-03|NABTC-01-03|U01CA062399	2002-08	2010-12	2010-12	2003-01-27	2017-07-13	2017-08-17
NCT00980343	GDC-0449 in Treating Patients With Recurrent Glioblastoma Multiforme That Can Be Removed by Surgery	https://clinicaltrials.gov/study/NCT00980343		This randomized phase II trial is studying how well GDC-0449 works in treating patients with recurrent glioblastoma multiforme that can be removed by surgery. GDC-0449 may be effective in treating patients with glioblastoma multiforme.	Adult Giant Cell Glioblastoma|Adult Glioblastoma|Adult Gliosarcoma|Recurrent Adult Brain Tumor	DRUG: vismodegib|PROCEDURE: therapeutic conventional surgery|OTHER: laboratory biomarker analysis|OTHER: pharmacological study	6 Months Progression-free Survival (PFS), Estimated using Kaplan Meier curves. six months calculated from date of treatment onset post-operatively. MRI scan at 6 months must be free of progression Progressive disease Progressive neurological abnormalities not explained by other causes or greater than 25% increase in size of tumor or if new lesion., 6 months	Overall Survival Time, The overall failure rate will be estimated along with 95% confidence intervals. A median time of survival will be estimated using standard methods.. Start date based on onset of treatment., 3 years|Best Tumor Response Assessed by the Modified Macdonald Radiographic Response Criteria, The Macdonald criteria, roughly similarly to other systems, divides response into 4 types o…		National Cancer Institute (NCI)		ADULT, OLDER_ADULT	PHASE2	44	NIH	Allocation: RANDOMIZED|Intervention Model: PARALLEL|Masking: NONE|Primary Purpose: TREATMENT	NCI-2012-02922|NCI-2012-02922|CDR0000654829|ABTC-0904|ABTC-0904|U01CA137443	2010-02	2012-05	2012-06	2009-09-21	2017-08-16	2017-08-16
NCT00553150	Everolimus, Temozolomide, and Radiation Therapy in Treating Patients With Newly Diagnosed Glioblastoma	https://clinicaltrials.gov/study/NCT00553150		RATIONALE: Everolimus may stop the growth of tumor cells by blocking some of the enzymes needed for cell growth and by blocking some of the blood flow to the tumor. Drugs used in chemotherapy, such as temozolomide, work in different ways to stop the growth of cancer cells, either by killing the cells or by stopping them from dividing. Radiation therapy uses high-energy x-rays to kill tumor cells.…	Brain and Central Nervous System Tumors	DRUG: everolimus|DRUG: temozolomide|RADIATION: radiation	Maximum Tolerated Dose (MTD) of Everolimus (RAD001) in Combination With Temozolomide (TMZ) and 3D-conformal Radiotherapy (RT) or Intensity-modulated Radiotherapy (IMRT) Followed by Adjuvant TMZ With or Without RAD001 (Phase I), Patients were assessed during RT for dose-limiting toxicities (DLT), which were defined as failure to deliver greater than 75% of the planned doses of TMZ or RAD001 during…	Response Rate, as Measured in Patients Receiving FLT-PET Imaging (Phase II), The response rate is defined as the percentage of patients receiving F-fluorothymidine positron emission tomography (FLT-PET) imaging whose cancer shrinks or disappears after treatment. A reduction in standardized uptake value (SUV) of 30% or greater in the T1-post-gadolinium scan volume of interest (T1-gad VOI) or the t…		Alliance for Clinical Trials in Oncology	National Cancer Institute (NCI)	ADULT, OLDER_ADULT	PHASE2	122	OTHER	Allocation: NA|Intervention Model: SINGLE_GROUP|Masking: NONE|Primary Purpose: TREATMENT	NCCTG-N057K|NCI-2009-00654|CDR0000573917	2009-03	2012-01	2019-11-15	2007-11-04	2017-01-11	2020-02-13
NCT00841555	Temozolomide and Radiation Therapy in Treating Patients With Newly Diagnosed Glioblastoma Multiforme or Anaplastic Astrocytoma	https://clinicaltrials.gov/study/NCT00841555		RATIONALE: Drugs used in chemotherapy, such as temozolomide, work in different ways to stop the growth of tumor cells, either by killing the cells or by stopping them from dividing. Radiation therapy uses high-energy x-rays to kill tumor cells. Specialized radiation therapy that delivers a high dose of radiation directly to the tumor may kill more tumor cells and cause less damage to normal tissu…	Glioblastoma Multiforme/Anaplastic Astrocytoma	DRUG: temozolomide|RADIATION: Hypofractionated radiation therapy|RADIATION: Intensity-modulated radiation therapy	Maximum Tolerated Dose(MTD)of Temozolomide(TMZ), This study is designed as a phase I dose escalation trial using the Standard Method of dose escalation of three patients per dose level to determine the MTD of TMZ (up to 75 mg/m 2 /day) when TMZ is used with HIMRT for patients with glioblastoma multiforme(GBM) or Anaplastic Astrocytoma(AA)of the brain. The 3 dose levels will be evaluated using the…	Time to Neuroradiological Evidence of Tumor Recurrence or Progression, As a small phase I study, no inferential statistical tests of hypotheses are planned. Data collected will be providing descriptive summary statistics. However, these estimates will allow statistically sound experimental designs and sample size calculations for subsequent studies of therapeutic effect., up to 12-16 months|Survi…		Ohio State University Comprehensive Cancer Center		ADULT, OLDER_ADULT	PHASE1	9	OTHER	Allocation: NA|Intervention Model: SINGLE_GROUP|Masking: NONE|Primary Purpose: TREATMENT	OSU-08119|NCI-2011-03149	2009-02-13	2013-02-13	2014-11-25	2009-02-11	2016-04-27	2018-04-18
NCT00538850	Fentanyl Sublingual Spray in Treating Patients With Breakthrough Cancer Pain	https://clinicaltrials.gov/study/NCT00538850		This is a phase III, randomized, double-blind, placebo-controlled, multicenter study of the clinical response to fentanyl sublingual spray as a treatment for breakthrough cancer pain. The study medication is administered under the tongue as a simple spray and can be self-administered by patients or assisted by their caregivers. Patients are titrated to an effective-dose of fentanyl sublingual spr…	Cancer	DRUG: Fentanyl sublingual spray|DRUG: Placebo	Summed Pain Intensity Differences (SPID) at 30 Minutes After Dosing (SPID30), Pain intensity was assessed by the participant using a 0-100 mm visual analog scale where 0 represented "no pain" and 100 represented "worst possible pain" at 0 (baseline, beginning of the pain episode), 5, 10, 15, and 30 minutes after each dose of study medication during each breakthrough pain episode. The pain intensi…	Summed Pain Intensity Differences (SPID) at 5, 10, 15, 45, and 60 Minutes After Dosing, Pain intensity was assessed by the participant using a 0-100 mm visual analog scale where 0 represented "no pain" and 100 represented "worst possible pain" at 0 (baseline, beginning of the pain episode), 5, 10, 15, 30, 45 and 60 minutes after each dose of study medication during each breakthrough pain episode.…		INSYS Therapeutics Inc	National Cancer Institute (NCI)	ADULT, OLDER_ADULT	PHASE3	130	INDUSTRY	Allocation: |Intervention Model: CROSSOVER|Masking: TRIPLE (PARTICIPANT, INVESTIGATOR, OUTCOMES_ASSESSOR)|Primary Purpose: TREATMENT	INS-05-001|CDR0000581128	2007-10	2010-02	2010-10	2007-10-03	2014-03-05	2014-03-05
NCT00763750	PPX, Temozolomide, and Concurrent Radiation for Newly Diagnosed Brain Tumors	https://clinicaltrials.gov/study/NCT00763750		The purpose of this study is to determine the antitumor activity of PPX in combination with temozolomide and radiation for patients with newly diagnosed brain tumors.	Brain Tumor	DRUG: PPX +TMZ+XRT	Number of Patients Assessed for Toxicity According to CTC Version 3.0, Throughout the entire study until patient is removed from study an average of 6 weeks			howard safran	Rhode Island Hospital|MaineHealth	ADULT, OLDER_ADULT	PHASE2	25	OTHER	Allocation: NA|Intervention Model: SINGLE_GROUP|Masking: NONE|Primary Purpose: TREATMENT	BrUOG-Brain-223	2008-10	2011-06	2012-07	2008-10-01	2013-12-16	2020-02-17
NCT01730950	Bevacizumab With or Without Radiation Therapy in Treating Patients With Recurrent Glioblastoma	https://clinicaltrials.gov/study/NCT01730950		This randomized phase II trial studies how well bevacizumab with or without radiation therapy works in treating patients with recurrent glioblastoma. Monoclonal antibodies, such as bevacizumab, can block tumor growth in different ways. Some block the ability of tumor cells to grow and spread. Others find tumor cells and help kill them or carry cancer-killing substances to them. Specialized radiat…	Adult Giant Cell Glioblastoma|Adult Glioblastoma|Adult Gliosarcoma|Recurrent Adult Brain Tumor	BIOLOGICAL: bevacizumab|RADIATION: radiation therapy	Overall Survival, Survival time is defined as time from randomization to the date of death from any cause or last known follow-up (censored). Survival rates are estimated by the Kaplan-Meier method. The protocol specifies that the distributions of failure times will be compared between the arms, which is reported in the statistical analysis results. Eighteen-month rates are provided. Analysis was…	Percentage of Participants With Complete or Partial Best Response, Best observed objective response determined by serial measures of the product of the two largest perpendicular cross-sectional diameters using MacDonald Criteria: * Complete Response (CR): complete disappearance of measurable enhancing lesion sustained ‚â• 4 weeks; and no new lesions; and no corticosteroids. * Partial Response (PR…		Radiation Therapy Oncology Group	National Cancer Institute (NCI)	ADULT, OLDER_ADULT	PHASE2	182	NETWORK	Allocation: RANDOMIZED|Intervention Model: PARALLEL|Masking: NONE|Primary Purpose: TREATMENT	RTOG-1205|NCI-2012-01732|U10CA021661	2012-12-20	2018-09-03	2022-12-22	2012-11-21	2020-03-17	2022-12-29
NCT01017250	Radiosurgery and Avastin for Recurrent Malignant Gliomas	https://clinicaltrials.gov/study/NCT01017250		The purpose of this study is to assess the central nervous system (CNS) toxicity in patients with recurrent malignant gliomas treated with concurrent Avastin and stereotactic radiosurgery (SRS).	Malignant Glioma	RADIATION: Stereotactic Radiosurgery (SRS)|DRUG: Bevacizumab	Central Nervous System (CNS) Toxicity, Number of participants who experience Grade 3 or higher adverse events in the "Nervous System Disorder" domain of Common Toxicity Criteria for Adverse Events (CTCAE) v4.0., 2 months after Stereotactic Radiosurgery	Progression-free Survival (PFS), Time in months from the start of stereotactic radiosurgery (SRS) to the date of first progression according to Revised Assessment in Neuro-Oncology (RANO)criteria, or to death due to any cause. Patients alive who had not progressed as of the last follow-up had PFS censored at the last follow-up date. Median PFS was estimated using a Kaplan-Meier curve. Per RANO, p…		Duke University	Genentech, Inc.	ADULT, OLDER_ADULT	NA	15	OTHER	Allocation: NA|Intervention Model: SINGLE_GROUP|Masking: NONE|Primary Purpose: TREATMENT	Pro00018943	2009-12	2011-03	2012-02	2009-11-20	2012-05-09	2014-02-28
NCT03149003	A Study of DSP-7888 Dosing Emulsion in Combination With Bevacizumab in Patients With Recurrent or Progressive Glioblastoma Following Initial Therapy	https://clinicaltrials.gov/study/NCT03149003		This is an event driven, adaptive design, a randomized, active-controlled, multicenter, open-label, parallel groups, Phase 3 study of DSP-7888 Dosing Emulsion plus Bevacizumab versus Bevacizumab alone in patients with recurrent or progressive glioblastoma multiforme (GBM) following treatment with first line therapy consisting of surgery and radiation with or without chemotherapy.	Glioblastoma	DRUG: DSP-7888 Dosing Emulsion|DRUG: Bevacizumab	Number of Participants Who Experienced a Dose-limiting Toxicity, The number of participants with dose-limiting toxicity (DLT) who were enrolled into Part 1 - the safety set., Dose-limiting toxicity will be evaluated and applied from Day 1 through Day 29|Overall Survival (OS) of Patients With Recurrent or Progressive Glioblastoma Multiforme (GBM) Treated With DSP-7888 Dosing Emulsion Plus Bevacizu…	Overall Survival (OS) of Patients With Recurrent or Progressive Glioblastoma Multiforme (GBM) Treated With DSP-7888 Dosing Emulsion Plus Bevacizumab (BEV) Versus BEV Alone at 12 Months, The effect of DSP-7888 dosing emulsion plus BEV versus BEV alone on the OS of patients with recurrent or progressive GBM following treatment with first line therapy consisting of surgery and radiation with or with…		Sumitomo Pharma America, Inc.		ADULT, OLDER_ADULT	PHASE3	221	INDUSTRY	Allocation: RANDOMIZED|Intervention Model: PARALLEL|Masking: NONE|Primary Purpose: TREATMENT	BBI-DSP7888-201G	2017-12-08	2021-08-30	2021-08-30	2017-05-11	2023-01-30	2023-11-15
NCT01564914	A Phase 2 Evaluation of TRC105 In Combination With Bevacizumab in Patients With Glioblastoma	https://clinicaltrials.gov/study/NCT01564914	105GM201	The purpose of this study is to evaluate the safety and efficacy of TRC105 in patients with recurrent or progressive glioblastoma after prior antiangiogenic therapy (including anti-VEGF therapy)	Glioblastoma|Glioblastoma Multiforme	DRUG: TRC105|DRUG: Bevacizumab	Median Overall Survival (OS), Overall survival assessed by determination from time of informed consent on trial to the date of death of each patient enrolled in the trial, 6 Months	Median Duration That Patients Remained Progression Free on Study, The median number of months that patients remained progression free was calculated using modified RANO criteria to determine progression. Modified RANO criteria is defined as follows: The largest cross-sectional area on the T1-weighted contrast-enhanced images was selected and measured in 2 dimensions with linear measures on the ba…		Tracon Pharmaceuticals Inc.	The Cleveland Clinic|Case Comprehensive Cancer Center	ADULT, OLDER_ADULT	PHASE2	22	INDUSTRY	Allocation: NA|Intervention Model: SINGLE_GROUP|Masking: NONE|Primary Purpose: TREATMENT	105GM201/Case 1312	2012-05	2015-06	2015-06	2012-03-28	2019-06-12	2019-06-12
NCT00112502	Temozolomide Alone or in Combination With Thalidomide and/or Isotretinoin and/or Celecoxib in Treating Patients Who Have Undergone Radiation Therapy for Glioblastoma Multiforme	https://clinicaltrials.gov/study/NCT00112502		RATIONALE: Drugs used in chemotherapy, such as temozolomide, work in different ways to stop the growth of tumor cells, either by killing the cells or by stopping them from dividing. Thalidomide may stop the growth of glioblastoma multiforme by blocking blood flow to the tumor. Isotretinoin may help cells that are involved in the body's immune response to work better. Celecoxib may stop the growth…	Brain and Central Nervous System Tumors|Glioblastoma Multiforme	DRUG: Celecoxib|DRUG: Isotretinoin|DRUG: Temozolomide|DRUG: Thalidomide	Median Progression-Free Survival (PFS) Comparison of Thalidomide Arms Versus no Thalidomide Arms, Thalidomide versus not Thalidomide analysis: Comparison of median PFS outcome of participants in arms II, VI, VII and VIII, versus participants in arms I, III, IV and V. Median PFS was estimated using the Kaplan-Meier method from time of randomization to time of progression, death, or last follow-up.…	Median Progression-Free Survival (PFS) Comparison of Doublet Versus Triplet Therapy, Doublet (2 agents) versus Triplet (3 agents) therapy analysis: We compared the median PFS outcome of participants in arms II, III, IV, versus participants in arms V, VI and VII. Median PFS was estimated using the Kaplan-Meier method from time of randomization to time of progression, death, or last follow-up. Prog…		M.D. Anderson Cancer Center	National Cancer Institute (NCI)	ADULT, OLDER_ADULT	PHASE2	178	OTHER	Allocation: RANDOMIZED|Intervention Model: FACTORIAL|Masking: TRIPLE (PARTICIPANT, CARE_PROVIDER, INVESTIGATOR)|Primary Purpose: TREATMENT	2004-0662|MDA-ID-02586|NCI-6636|MDA-2004-0662|CDR0000432954|NCI-2009-00076	2005-09	2014-09	2014-09	2005-06-03	2021-10-18	2021-10-18
NCT00597402	Avastin in Combination With Radiation (XRT) & Temozolomide, Followed by Avastin, Temozolomide and Irinotecan for Glioblastoma (GBM) and Gliosarcomas	https://clinicaltrials.gov/study/NCT00597402		Primary objective: To use overall survival to assess the efficacy of the combination of radiation therapy, temozolomide and Avastin followed by Avastin, temozolomide, and irinotecan in the treatment of grade IV malignant glioma patients following surgical resection. Secondary objective: To determine the progression-free survival following the combination of radiation therapy, temozolomide and Ava…	Glioblastoma|Gliosarcoma|Brain Tumor	DRUG: Avastin|DRUG: Temozolomide|RADIATION: Radiation Therapy (XRT)|DRUG: Irinotecan	16-month Overall Survival (OS), Percentage of participants surviving sixteen months from the start of study treatment. OS was defined as the time from the date of study treatment initiation to the date of death due to any cause., 16 months	12-month Progression-free Survival (PFS), Percentage of participants surviving twelve months from the start of study treatment without progression of disease. PFS was defined as the time from the date of study treatment initiation to the date of the first documented progression according to the Macdonald criteria, or to death due to any cause., 12 months|Number of Patients Experiencing a Central …		Duke University	Genentech, Inc.|Schering-Plough	ADULT, OLDER_ADULT	PHASE2	125	OTHER	Allocation: NON_RANDOMIZED|Intervention Model: SINGLE_GROUP|Masking: NONE|Primary Purpose: TREATMENT	Pro00000458	2007-07	2011-08	2013-05	2008-01-18	2013-01-18	2014-05-07
NCT02478164	Trial of Ponatinib in Patients With Bevacizumab-Refractory Glioblastoma	https://clinicaltrials.gov/study/NCT02478164		This research study is studying a chemotherapy as a possible treatment for recurrent glioblastoma that has not responded to bevacizumab. The name of the study drug involved in this study is Ponatinib.	Glioblastoma	DRUG: Ponatinib	3-Month Progression-Free Survival (PFS3), PFS3 is the proportion of patients remaining alive and progression-free at 3-months from study entry. Progressive disease was established based on Response Assessment in Neuro-Oncology (RANO) criteria. RANO criteria has 5 potential categories: Complete Response (CR), Partial Response (PR), Stable Disease (SD), Progressive disease (PD) and Unknown. CR: dis…	Best Radiographic Response, Radiographic response was established based on Response Assessment in Neuro-Oncology (RANO) criteria with 5 potential categories: Complete Response (CR), Partial Response (PR), Stable Disease (SD), Progressive disease (PD) and Unknown status., Disease was assessed radiographically for response every 8 weeks, assessed up to 24 weeks.|Overall Survival (OS), OS based on K…		Dana-Farber Cancer Institute		ADULT, OLDER_ADULT	PHASE2	17	OTHER	Allocation: NA|Intervention Model: SINGLE_GROUP|Masking: NONE|Primary Purpose: TREATMENT	15-163	2015-07-13	2017-07-08	2018-05-09	2015-06-23	2018-04-02	2018-07-24
NCT00305864	Motexafin Gadolinium, Temozolomide, and Radiation Therapy in Treating Patients With Newly Diagnosed Glioblastoma Multiforme or Gliosarcoma	https://clinicaltrials.gov/study/NCT00305864		This phase I/II trial is studying the side effects and best dose of motexafin gadolinium when given together with temozolomide and radiation therapy and to see how well they work in treating patients with newly diagnosed supratentorial glioblastoma multiforme or gliosarcoma. Drugs used in chemotherapy, such as temozolomide, work in different ways to stop the growth of tumor cells, either by killi…	Adult Giant Cell Glioblastoma|Adult Glioblastoma|Adult Gliosarcoma	RADIATION: 3-Dimensional Conformal Radiation Therapy|DRUG: Motexafin Gadolinium|DRUG: Temozolomide	Maximum Tolerated Dose of MGd (Phase I), Patients were to be followed for a minimum of 90 days from the start of radiation therapy (RT) and carefully evaluated with respect to treatment morbidity. A dose limiting toxicity (DLT) was defined as a grade 4 neurologic adverse event (AE) considered to be related to treatment occurring within 21 days of the conclusion of RT. For each dose level, up to s…	Progression-free Survival (Phase II), Progression will be defined as a \> 25% increase in tumor area. Progression-free survival time was defined as the time from baseline to date of death from any cause. Patients last known to be alive are censored at date of last contact., From randomization to date of progression, death, or last follow-up. Analysis occurs after all patients have been potentiall…		National Cancer Institute (NCI)	Radiation Therapy Oncology Group	ADULT, OLDER_ADULT	PHASE2	118	NIH	Allocation: NON_RANDOMIZED|Intervention Model: SINGLE_GROUP|Masking: NONE|Primary Purpose: TREATMENT	NCI-2009-01092|NCI-2009-01092|CDR0000467802|RTOG 0513|RTOG-0513|U10CA021661	2006-02-09	2011-02-16	2011-03-15	2006-03-22	2013-05-17	2018-03-05
NCT00689221	Cilengitide, Temozolomide, and Radiation Therapy in Treating Patients With Newly Diagnosed Glioblastoma and Methylated Gene Promoter Status	https://clinicaltrials.gov/study/NCT00689221	CENTRIC	CENTRIC is a Phase 3 clinical trial assessing efficacy and safety of the investigational integrin inhibitor, cilengitide, in combination with standard treatment versus standard treatment alone in newly diagnosed glioblastoma subjects with a methylated O6-methylguanine-deoxyribonucleic acid methyltransferase (MGMT) gene promoter in the tumor tissue. The MGMT gene promoter is a section of deoxyribo…	Glioblastoma	DRUG: Cilengitide|DRUG: Temozolomide|RADIATION: Radiotherapy	Overall Survival (OS) Time, The OS time is defined as the time (in months) from randomization to death or last day known to be alive. Participants without event are censored at the last date known to be alive or at the clinical cut-off date, whatever is earlier., Time from randomization to death or last day known to be alive, reported between day of first participant randomized, that is, Sep 2008…	Progression Free Survival (PFS) Time - Investigator and Independent Read, The PFS time is defined as the duration from randomization to either first observation of progressive disease (PD) or occurrence of death due to any cause. Investigator read is the assessment of all imaging by the treating physician at the local trial site and Independent Read is the assessment of all imaging centrally by a…		EMD Serono	European Organisation for Research and Treatment of Cancer - EORTC|Merck KGaA, Darmstadt, Germany	ADULT, OLDER_ADULT	PHASE3	545	INDUSTRY	Allocation: RANDOMIZED|Intervention Model: PARALLEL|Masking: NONE|Primary Purpose: TREATMENT	EMD 121974-011|EORTC 26071-22072|2007-004344-78	2008-09	2012-11	2013-08	2008-06-03	2014-11-04	2014-11-04
NCT00953121	Bevacizumab Plus Irinotecan Plus Carboplatin for Recurrent Malignant Glioma (MG)	https://clinicaltrials.gov/study/NCT00953121		The purpose of this study is to determine whether Bevacizumab, CPT-11 and Carboplatin in combination are effective in the treatment of recurrent malignant glioma.	Malignant Glioma	DRUG: bevacizumab and CPT-11 and Carboplatin	6 Month Progression-free Survival, Percentage of participants surviving six months from the start of study treatment without progression of disease. PFS was defined as the time from the date of study treatment initiation to the date of the first documented progression according to the Response Assessment in Neuro-Oncology (RANO) criteria, or to death due to any cause. Progression is defined as gr…	Objective Response Rate, Percentage of participants with an objective response (complete response or partial response) based on Response Assessment in Neuro-Oncology (RANO) criteria. A complete response is defined as disappearance of all enhancing tumor on contrast enhanced MRI scan. Patient must be off steroids or only on adrenal maintenance doses. A partial response is defined as greater than o…		Annick Desjardins		ADULT, OLDER_ADULT	PHASE2	104	OTHER	Allocation: NON_RANDOMIZED|Intervention Model: PARALLEL|Masking: NONE|Primary Purpose: TREATMENT	Pro00016712	2009-09	2012-07	2013-01	2009-08-06	2013-09-04	2013-09-16
NCT01434602	Phase I-II Everolimus and Sorafenib in Recurrent High-Grade Gliomas	https://clinicaltrials.gov/study/NCT01434602		The goal of Phase 1 of this clinical research study is to find the highest tolerable dose and best schedule of the combination of everolimus and sorafenib that can be given to patients with malignant glioma. The goal of Phase 2 of this study to learn if the combination of everolimus and sorafenib can help to control malignant glioma. The safety of this combination will also be studied in both pha…	Brain Tumor|Glioblastoma|Anaplastic Glioma	DRUG: everolimus|DRUG: sorafenib	Maximum Tolerated Dose of Everolimus for Participants With Recurrent Malignant Gliomas, Maximum tolerated dose of everolimus for participants with recurrent malignant gliomas. MTD is defined as the dose at which fewer than one-third of participants experience a dose limiting toxicity (DLT) to one of the study drugs. A DLT is any grade 3 thrombocytopenia, grade 4 anemia, grade 4 neutropenia, or fe…	Median Amount of Time Participants Survives Without Disease Progression for Groups A, B, and C Treated With Everolimus and Sorafenib, Median amount of time participants survives without disease progression for Groups A, B, and C treated with everolimus and sorafenib. Progression was measured by brain magnetic resonance imaging (MRI) tumor measurements. Progression is defined as \>25% increase in …	Number of Participants With a Dose-limiting Toxicity (DLT), A DLT is any grade 3 thrombocytopenia, grade 4 anemia, grade 4 neutropenia, or febrile neutropenia of any grade. Any non-hematologic grade 3 or grade 4 toxicity, excluding alopecia and/or hand/foot reaction. Failure to recover from toxicities (to grade 1 or less) to be eligible for re-treatment with sorafenib and everolimus within 14 day…	National Cancer Institute (NCI)		ADULT, OLDER_ADULT	PHASE2	86	NIH	Allocation: NON_RANDOMIZED|Intervention Model: SEQUENTIAL|Masking: NONE|Primary Purpose: TREATMENT	160011|16-C-0011	2012-10-02	2020-10-19	2021-07-13	2011-09-15	2022-02-01	2022-06-01
NCT00335764	Sorafenib Combined With Erlotinib, Tipifarnib, or Temsirolimus in Treating Patients With Recurrent Glioblastoma Multiforme or Gliosarcoma	https://clinicaltrials.gov/study/NCT00335764		This phase I/II trial is studying the side effects and best dose of erlotinib, tipifarnib, and temsirolimus when given together with sorafenib and to see how well they work in treating patients with recurrent glioblastoma multiforme or gliosarcoma. Sorafenib, erlotinib, tipifarnib, and temsirolimus may stop the growth of tumor cells by blocking some of the enzymes needed for cell growth. Sorafeni…	Adult Giant Cell Glioblastoma|Adult Glioblastoma|Adult Gliosarcoma|Recurrent Adult Brain Tumor	DRUG: sorafenib tosylate|DRUG: erlotinib hydrochloride|DRUG: tipifarnib|DRUG: temsirolimus	Maximum Tolerated Dose (MTD) of the Each Combination Agent Combined With a Fixed Dose of BAY 43-9006 Determined by Dose-limiting Toxicities (DLT) (Phase I), DLT defined as: any grade 4 hematologic toxicity; grade 3 thrombocytopenia \> 7 days, any grade 3/4 non-hematologic toxicity (despite maximal medical therapy), any intolerable grade 2 non-hematological, ro grade 3 hematological toxicity requi…		Exploratory Correlative Laboratory Studies (Phase II), Examination of tissue markers of signal transduction pathways by immunohistochemical analysis this was an exploratory measure and it was not explore due to the negative results of the rest of the study, 28 days|Molecular Targeted Combinations Correlative Study Initiative, Determine the relationship between tumor and blood biomarkers and clini…	National Cancer Institute (NCI)		ADULT, OLDER_ADULT	PHASE2	92	NIH	Allocation: NON_RANDOMIZED|Intervention Model: PARALLEL|Masking: NONE|Primary Purpose: TREATMENT	NCI-2009-00676|NCI-2009-00676|CDR0000476286|NABTC-05-02|NABTC-05-02|U01CA137443	2006-04	2010-02	2012-09	2006-06-12	2018-07-02	2018-07-02
NCT00813943	Cilengitide, Temozolomide, and Radiation Therapy in Treating Patients With Newly Diagnosed Glioblastoma and Unmethylated Gene Promoter Status	https://clinicaltrials.gov/study/NCT00813943	CORE	CORE is a Phase 2 clinical trial in newly diagnosed glioblastoma in subjects with an unmethylated O6-methylguanine-deoxyribonucleic acid methyltransferase (MGMT) gene promoter in the tumor tissue. The MGMT gene promoter is a section of deoxyribonucleic acid (DNA) that acts as a controlling element in the expression of MGMT. Methylation of the MGMT gene promoter has been found to appear to be a pr…	Glioblastoma	DRUG: Cilengitide (2-times weekly)|DRUG: cilengitide (5-times weekly)|DRUG: Temozolomide|RADIATION: Radiotherapy	Overall Survival (OS) Time, The OS time is defined as the time (in months) from randomization to death or last day known to be alive. Participants without event are censored at the last date known to be alive or at the clinical cut-off date, whatever is earlier., Time from randomization to death or last day known to be alive, reported between day of first participant randomized, that is, Jun 2009…	Progression Free Survival (PFS) Time - Investigator and Independent Read, The PFS time is defined as the duration from randomization to either first observation of progressive disease (PD) or occurrence of death due to any cause. Investigator read is the assessment of all imaging by the treating physician at the local trial site. Independent Read is the assessment of all imaging centrally by an I…		EMD Serono	Merck KGaA, Darmstadt, Germany	ADULT, OLDER_ADULT	PHASE2	265	INDUSTRY	Allocation: RANDOMIZED|Intervention Model: PARALLEL|Masking: NONE|Primary Purpose: TREATMENT	EMD121974-012	2009-03	2013-02	2013-08	2008-12-23	2014-12-08	2017-01-30
NCT03032484	TVB- 2640 in Combination With Bevacizumab in Patients With First Relapse of High Grade Astrocytoma	https://clinicaltrials.gov/study/NCT03032484		Randomized phase 2 study TVB-2640 in combination with Bevacizumab versus Bevacizumab alone.	Astrocytoma	DRUG: Bevacizumab|DRUG: TVB-2640	Progression Free Survival at 6 Months (PFS6), Survival of participants at 6 months after the start of treatment without their condition becoming any worse. Brain magnetic resonance imaging (MRI) was performed after every even cycle (e.g., C2, C4) during treatment, with tumor response assessed by the investigator for complete response (CR), partial response (PR) and PD according to the Response As…	Incidence, Nature and Severity of Adverse Events and Serious Adverse Events, Graded According to NCI - Common Toxicity Criteria for Adverse Events Version (4.03), Number of adverse of any nature are reported as well as the number of adverse events that were classed as grade 3-5 on the NCI - Common Toxicity Criteria for Adverse Events, Up to 6 28-day cycles	Metabolic Change Analysis of Tumor Tissue by MRS (Magnetic Resonance Spectroscopy), The MRI was performed during cycle 2. This procedure was intended to be outsourced, and MRIs performed locally produced inadequate resolution, so no data analysis was obtained from this measure., Cycle 2: approximately 56 days	The University of Texas Health Science Center at San Antonio		ADULT, OLDER_ADULT	PHASE2	25	OTHER	Allocation: RANDOMIZED|Intervention Model: PARALLEL|Masking: NONE|Primary Purpose: TREATMENT	CTMS# 16-0136	2017-05-18	2020-04-04	2021-04-05	2017-01-26	2023-06-15	2023-06-15
NCT02342379	TH-302 in Combination With Bevacizumab for Glioblastoma	https://clinicaltrials.gov/study/NCT02342379		Dual center, single arm, two-stage, non-blinded, prospective study of combination therapy bevacizumab at 10mg/kg and TH-302 at 670mg/m2 every 2 weeks (6 week cycle) until disease progression.	Glioblastoma	DRUG: Bevacizumab|DRUG: TH-302	Number of Patients With Adverse Events, Safety lab tests and adverse event assessment, 4 months	Progression Free Survival, Progression of disease by RANO criteria: The RANO criteria divides response into four types of response based on imaging and clinical features 1. complete response 2. partial response 3. stable disease 4. progression, 4 months		The University of Texas Health Science Center at San Antonio		ADULT, OLDER_ADULT	PHASE2	35	OTHER	Allocation: NA|Intervention Model: SINGLE_GROUP|Masking: NONE|Primary Purpose: TREATMENT	CTRC 12-0105|HSC20130212H	2015-05	2019-01-04	2019-12-04	2015-01-19	2020-04-10	2020-04-10
NCT02157103	A Study of Subcutaneous Bevacizumab in Relapsed / Progressive Glioblastoma	https://clinicaltrials.gov/study/NCT02157103		STUDY BACKGROUND: This research will involve patients with glioblastoma. The drug bevacizumab (Avastin) is FDA approved for the treatment of glioblastoma that gets worse after standard therapy. For glioblastoma, bevacizumab is given by vein every 14 days. The purpose of this study is to see if bevacizumab works as well when it is given as a daily subcutaneous shot as it does when given intravenou…	Glioblastoma	DRUG: Bevacizumab 25 mg in 1 ml subcutaneously daily	Number of Participants With Change in Peritumoral Enhancement/Edema, To describe MRI response regarding edema and enhancement of glioblastoma and radiation-related brain enhancement when treated with subcutaneous bevacizumab daily. The therapeutic benefit of bevacizumab as regards glioblastoma multiforme (GBM) is largely due to the normalization of brain vasculature. This normalization appears on…	Number of Toxicities Reported in Study Participants, Subcutaneous bevacizumab may have toxicities unique to the subcutaneous administration and not seen with intravenous bevacizumab. During the first 3 weeks we will watch for such toxicities. Toxicities will be described and graded using the Common Toxicity Criteria for Adverse Effects (CTCAE) v3., During first 3 weeks of study|Number of Particip…		Emory University		ADULT, OLDER_ADULT	PHASE2	3	OTHER	Allocation: NA|Intervention Model: SINGLE_GROUP|Masking: NONE|Primary Purpose: TREATMENT	IRB00062998|Winship2299-12	2014-01	2016-11	2018-01	2014-06-05	2018-04-13	2018-05-17
NCT00369590	VEGF Trap in Treating Patients With Recurrent Malignant Gliomas That Did Not Respond to Temozolomide	https://clinicaltrials.gov/study/NCT00369590		This phase II trial is studying how well VEGF Trap works in treating patients with recurrent malignant or anaplastic gliomas that did not respond to temozolomide. VEGF Trap may stop the growth of malignant or anaplastic gliomas by blocking blood flow to the tumor.	Adult Anaplastic Astrocytoma|Adult Anaplastic Oligodendroglioma|Adult Giant Cell Glioblastoma|Adult Gliosarcoma|Recurrent Adult Brain Tumor	BIOLOGICAL: ziv-aflibercept|OTHER: pharmacological study|OTHER: laboratory biomarker analysis	Progression-free Survival (PFS) at 6 Months, This design yields 85% power to detect a true 30% 6-month PFS rate, while maintaining .91 probability of rejecting for a true 15% 6-month PFS rate. pts had MRIs at screening and at the 3rd and 5th cycles then every 8 weeks until progression. Response determined by modified MacDonald Criteria Complete Response (CR): Complete disappearance of all measura…	Response Rate Associated With VEGF Trap Therapy Defined as Proportions of Patients Experiencing Complete or Partial Response, pts had MRIs at screening and at the 3rd and 5th cycles then every 8 weeks until progression. All responders were centrally reviewed for confirmation Response determined by modified MacDonald Criteria Complete Response (CR): Complete disappearance of all measurable and eva…		National Cancer Institute (NCI)		ADULT, OLDER_ADULT	PHASE2	58	NIH	Allocation: NA|Intervention Model: SINGLE_GROUP|Masking: NONE|Primary Purpose: TREATMENT	NCI-2009-00677|NCI-2009-00677|CDR0000495275|NABTC06-01|NABTC-06-01|U01CA062399	2006-08	2011-12	2012-10	2006-08-29	2015-10-02	2015-10-02
NCT00093964	Cilengitide (EMD 121974) for Recurrent Glioblastoma Multiforme (Brain Tumor)	https://clinicaltrials.gov/study/NCT00093964		This study will investigate clinical activity, safety, and tolerability of the anti-angiogenic compound cilengitide (EMD 121974) in the treatment of first recurrence of glioblastoma multiforme (GBM).	Glioblastoma Multiforme	DRUG: Cilengitide 500 mg|DRUG: Cilengitide 2000 mg	Percentage of Subjects With Progression-free Survival, Progression-free survival was defined as subjects who survived greater than or equal to (\>=) 180 days without disease progression. Disease progression was assessed as per independent central blinded radiology assessment., Month 6	Percentage of Subjects With Overall Response Rate, Overall response rate was defined as percentage of subjects who had best response during the study which was either complete response (CR: disappearance of all tumors, no new lesions and stable or improved neurological examination) or partial response (PR: \>= reduction in the sum of the products of the largest perpendicular diameters compared to…		EMD Serono		ADULT, OLDER_ADULT	PHASE2	81	INDUSTRY	Allocation: RANDOMIZED|Intervention Model: PARALLEL|Masking: NONE|Primary Purpose: TREATMENT	EMD 121974-009	2004-10-13	2005-10-28	2010-10-21	2004-10-11	2019-04-16	2019-04-16
NCT01790503	A Phase 1b/2 Study of PLX3397 + Radiation Therapy + Temozolomide in Patients With Newly Diagnosed Glioblastoma	https://clinicaltrials.gov/study/NCT01790503		The study objectives are to assess the potential for PLX3397 to improve the efficacy of standard of care radiation therapy (RT) + temozolomide in patients with newly diagnosed glioblastoma (GBM).	Patients With Newly Diagnosed Glioblastoma	DRUG: PLX3397|RADIATION: Radiation Therapy|DRUG: Temozolomide	Summary of the Median Progression-free Survival (mPFS) in the Combined 800 mg, 5 Days/Week Dose Group, Progression was determined by Response Assessment in Neuro-Oncology (RANO) criteria and progression-free survival (PFS) was analyzed based on the non-parametric Kaplan-Meier method., Assessed from date of first dose administered to date of first documented progression or date of death from any c…	Summary of the Median Progression-free Survival (mPFS) by Subgroups in the Modified Intent-To-Treat Population on the Recommended Phase 2 Dose, Progression was determined by Response Assessment in Neuro-Oncology (RANO) criteria and progression-free survival (PFS) was analyzed based on the non-parametric Kaplan-Meier method. mPFS was analyzed by age group, extent of surgery, baseline Karnofsky Per…		Daiichi Sankyo	Plexxikon	ADULT, OLDER_ADULT	PHASE2	65	INDUSTRY	Allocation: NON_RANDOMIZED|Intervention Model: SEQUENTIAL|Masking: NONE|Primary Purpose: TREATMENT	PLX108-08	2013-07-18	2017-11-03	2020-03-04	2013-02-13	2019-10-09	2020-06-30
NCT01609790	Bevacizumab With or Without Trebananib in Treating Patients With Recurrent Brain Tumors	https://clinicaltrials.gov/study/NCT01609790		This partially randomized phase II trial with a safety run-in component studies the side effects and how well bevacizumab given with or without trebananib works in treating patients with brain tumors that have come back (recurrent). Immunotherapy with monoclonal antibodies, such as bevacizumab, may induce changes in the body's immune system and interfere with the ability of tumor cells to grow an…	Giant Cell Glioblastoma|Glioblastoma|Gliosarcoma|Oligodendroglioma|Recurrent Brain Neoplasm|Recurrent Glioblastoma	BIOLOGICAL: Bevacizumab|OTHER: Laboratory Biomarker Analysis|OTHER: Pharmacological Study|OTHER: Placebo Administration|BIOLOGICAL: Trebananib	Number of Patients Experiencing of Dose-limiting Toxicity (Cohort 1), Dose-limiting toxicity (DLT), defined as a clinically significant adverse event or abnormal laboratory value assessed as unrelated to disease progression, intercurrent illness, or concomitant medications and meets any of the criteria below. Any DLT must be a toxicity possibly related to protocol treatment during first 4 weeks: …	Incidence of Grade 3+ Treatment-related Toxicity, Measured by CTCAE v. 4 (Cohort 2), Adverse events (AEs) are graded by using CTCAE 4.0. Possibly/probably/definitely related to protocol treatment AEs are considered., From start of treatment up to 3 years.|Overall Survival (Cohort 2), Survival time is defined as time from randomization to date of death from any cause and is estimated by the Kaplan…	Tumor Genotype, Expression Profile, and Circulating Angiogenesis Biomarkers (Cohort 2), Biomarker data has not yet been obtained and therefore this outcome measure cannot yet be reported., From randomization to date of death or last followup. Statistical analysis occurs when tumor genotype, expression profile and circulating angiogenesis biomarkers have been determined from the tissue specimens.	National Cancer Institute (NCI)	NRG Oncology	ADULT, OLDER_ADULT	PHASE2	137	NIH	Allocation: RANDOMIZED|Intervention Model: PARALLEL|Masking: DOUBLE (PARTICIPANT, INVESTIGATOR)|Primary Purpose: TREATMENT	NCI-2012-01969|NCI-2012-01969|S13-00759|CDR0000734205|RTOG-1122|RTOG-1122|RTOG-1122|U10CA180868|U10CA021661	2012-06-04	2015-10-02	2022-05-20	2012-06-01	2017-02-27	2022-07-21
NCT00486603	Hydroxychloroquine, Radiation, and Temozolomide Treating Patients With Newly Diagnosed Glioblastoma Multiforme	https://clinicaltrials.gov/study/NCT00486603		RATIONALE: Drugs used in chemotherapy, such as hydroxychloroquine and temozolomide, work in different ways to stop the growth of tumor cells, either by killing the cells or by stopping them from dividing. Radiation therapy uses high-energy x-rays to kill tumor cells. Giving hydroxychloroquine together with temozolomide and radiation therapy may kill more tumor cells. PURPOSE: This phase I/II tria…	Brain and Central Nervous System Tumors	DRUG: hydroxychloroquine|DRUG: temozolomide|OTHER: pharmacological study|RADIATION: Radiation	(Phase I) Maximum Tolerated Dose (MTD) of Hydroxychloroquine (HCQ), Number of participants who tolerated doses of HCQ without dose limiting toxicity. The highest dose at which participants did not experience dose limiting toxicity was determined as the MTD., 10 weeks|(Phase I) Number of Participants Who Experienced Dose Limiting Toxicity (DLT), Dose limiting toxicity defined as: Any DLT must be a…	(Phase II) Number of Participants With Grade 3 and 4 Toxicity, Number of participants experiencing Grade 3 and 4 toxicity, as defined by CTCAE v3.0, with a possible, probable or definite relationship to HCQ, TMZ or both, up to 2 years|Pharmocodynamics as Determined by Number of Participants With Autophagy Inhibition, Number of participants with at least 2 peripheral blood mononuclear cell (PBMC) …		Sidney Kimmel Comprehensive Cancer Center at Johns Hopkins	National Cancer Institute (NCI)	ADULT, OLDER_ADULT	PHASE2	92	OTHER	Allocation: NON_RANDOMIZED|Intervention Model: SEQUENTIAL|Masking: NONE|Primary Purpose: TREATMENT	NABTT-0603|U01CA062475|ABTC-0603|CDR0000549734|NA_00012420	2007-10-29	2013-06	2014-01	2007-06-14	2019-07-10	2019-07-10
NCT02805179	A Study of High-Dose Chemoradiation Using Biologically-Based Target Volume Definition in Patients With Glioblastoma	https://clinicaltrials.gov/study/NCT02805179		This is a study to determine the safety and effectiveness of high-dose radiation therapy (RT) with concurrent temozolomide in patients with newly diagnosed glioblastoma.	Glioma	RADIATION: High Dose Radiation|DRUG: Temozolomide	Overall Survival at 12 Months, Percentage of patients alive at 12 months after completion of chemoradiation, 12 months after completion of chemoradiation|Median Overall Survival, Median overall survival in months, Median follow-up time was 26 months	Median Progression-free Survival, From start of RT until disease progression or death, or until date of last imaging follow-up, estimated using Kaplan-Meier. Progression is defined by any of the following: \>= 25% increase in sum of the products of perpendicular diameters of enhancing lesions (compared with baseline if no decrease) on stable or increasing doses of corticosteroids; a significant i…		University of Michigan Rogel Cancer Center		ADULT, OLDER_ADULT	PHASE2	26	OTHER	Allocation: NA|Intervention Model: SINGLE_GROUP|Masking: NONE|Primary Purpose: TREATMENT	UMCC 2012.006|HUM00113549	2016-09-22	2020-02-06	2020-11-18	2016-06-17	2021-04-15	2021-04-15
NCT00045708	A Phase I/II Trial of BMS-247550 for Treatment of Patients With Recurrent High-Grade Gliomas	https://clinicaltrials.gov/study/NCT00045708		Drugs used in chemotherapy use different ways to stop tumor cells from dividing so they stop growing or die. This phase I/II trial is studying the side effects and best dose of ixabepilone and how well it works in treating patients with recurrent glioma.	Adult Anaplastic Astrocytoma|Adult Giant Cell Glioblastoma|Adult Gliosarcoma|Recurrent Adult Brain Tumor	DRUG: ixabepilone|OTHER: pharmacological study|DRUG: Anticonvulsant	Number of Dose Limiting Toxicity to Determine Maximum Tolerated Dose (MTD) of BMS-247550 in Patients With Recurrent or Progressive Malignant Glioma, Starting dose for both Group A and Group B was 5mg/m2/day. A continuing reassessment method (CRM) was employed independently for each group to estimate the maximum tolerated dose. Only toxicity observed during 1st cycle of treatment (21 days) was use…	Duration of Overall Survival, 1.5 years|The Duration of Progression Free Survival (Phase 2), only patients treated on the nonP450 MTD, 1.5 years|Percent of Subjects With 6M Progression Free Survival at the Phase 2 Arm of Study, subjects who are progression free at 6 month scan, 6 months		National Cancer Institute (NCI)		ADULT, OLDER_ADULT	PHASE2	57	NIH	Allocation: NON_RANDOMIZED|Intervention Model: SINGLE_GROUP|Masking: NONE|Primary Purpose: TREATMENT	NCI-2012-03016|NABTT 2111|CDR257118|U01CA062475	2002-10	2010-05	2010-05	2003-01-27	2017-05-09	2017-10-18
NCT00586508	Trial of Enzastaurin and Bevacizumab in Participants With Recurrent Malignant Gliomas	https://clinicaltrials.gov/study/NCT00586508		The purpose of this study is to evaluate both enzastaurin and bevacizumab in the treatment of recurrent malignant gliomas.	Recurrent Glioblastoma	DRUG: enzastaurin|DRUG: bevacizumab|DRUG: Enzyme-inducing antiepileptic drugs (EIAED)|DRUG: Non-enzyme inducing antiepileptic drugs (NEIAED)	Progression-Free Survival at 6 Months (PFS-6), Data presented are the percentage of participants without progressive disease (PD) or death from any cause 6 months after registration. PD was a 25% increase in the sum of products of all measurable lesions (or 2 largest lesions if too numerous) over the smallest sum observed (over baseline if no decrease) or clear worsening of any evaluable disease,…	Overall Response Rate (ORR), Overall response is confirmed complete response (CR) + partial response (PR). CR is complete disappearance of all measurable and evaluable disease, no new lesions, and no evidence of non-evaluable disease. PR is ‚â•50% decrease compared to baseline in the sum of products of perpendicular diameters of all measurable lesions (or the 2 largest lesions), no progression of…		Eli Lilly and Company	Genentech, Inc.	ADULT, OLDER_ADULT	PHASE2	81	INDUSTRY	Allocation: NA|Intervention Model: SINGLE_GROUP|Masking: NONE|Primary Purpose: TREATMENT	11394|H6Q-MC-S033	2007-11	2013-10	2013-10	2008-01-04	2020-09-24	2020-09-24
NCT00895180	Ramucirumab or Anti-PDGFR Alpha Monoclonal Antibody IMC-3G3 in Treating Patients With Recurrent Glioblastoma Multiforme	https://clinicaltrials.gov/study/NCT00895180		RATIONALE: Monoclonal antibodies, such as ramucirumab and anti-PDGFR alpha monoclonal antibody IMC-3G3 (Olaratumab), can block tumor growth in different ways. Some block the ability of tumor cells to grow and spread. Others find tumor cells and help kill them or carry tumor-killing substances to them. PURPOSE: This phase II trial is studying how well ramucirumab or anti-PDGFR alpha monoclonal ant…	Adult Glioblastoma Multiforme	BIOLOGICAL: olaratumab|BIOLOGICAL: ramucirumab	Percentage of Participants Who Achieved Progression-Free Survival Rate at 6 Months (PFS-6), PFS was defined as the start of treatment to the earliest date of tumor progression or death from any cause based on the modified Response Assessment in Neuro-Oncology Group through the American Society of Clinical Oncology (RANO) criteria. Progression is defined by any of the following: ‚â• 25% increase i…	Number of Participants With Treatment Emergent Adverse Events as Assessed by NCI CTCAE v4.0 (National Cancer Institute-Common Terminology Criteria for Adverse Events), The number of participants who experienced serious adverse events (SAEs) that were considered to be related to ramucirumab or olaratumab. A summary of other non-serious adverse events and all serious adverse events, regardless of c…		Sidney Kimmel Comprehensive Cancer Center at Johns Hopkins	National Cancer Institute (NCI)|Eli Lilly and Company	ADULT, OLDER_ADULT	PHASE2	80	OTHER	Allocation: NON_RANDOMIZED|Intervention Model: PARALLEL|Masking: NONE|Primary Purpose: TREATMENT	ABTC-0901 CDR0000641230|U01CA137443|ABTC-0901|IMCL-CP-19-0801	2010-07	2012-06-22	2014-03-04	2009-05-08	2017-03-29	2017-12-27
NCT00433381	Bevacizumab and Irinotecan or Temozolomide in Treating Patients With Recurrent or Refractory Glioblastoma Multiforme or Gliosarcoma	https://clinicaltrials.gov/study/NCT00433381		This randomized phase II trial is studying the side effects and how well giving bevacizumab together with irinotecan or temozolomide works in treating patients with recurrent or refractory glioblastoma multiforme or gliosarcoma. Monoclonal antibodies, such as bevacizumab, can block tumor growth in different ways. Some block the ability of tumor cells to grow and spread. Others find tumor cells an…	Adult Glioblastoma|Adult Gliosarcoma|Recurrent Adult Brain Neoplasm	BIOLOGICAL: Bevacizumab|DRUG: Irinotecan Hydrochloride|DRUG: Temozolomide	Count/Percentage of Patients Progression-free at 6 Months for Bevacizumab and Irinotecan Hydrochloride Arm, Progression defined as ‚â• 25% increase in the size of enhancing tumor or any new tumor; or neurologically worse, and steroids stable or increased. Percentage is calculated by taking the number of patients who have survived 6 months without progression of study disease after study registrat…	Count/Percentage of Patients Progression-free at 6 Months for Bevacizumab and Temozolomide Arm, Progression defined as ‚â• 25% increase in the size of enhancing tumor or any new tumor; or neurologically worse, and steroids stable or increased. Percentage is calculated by taking the number of patients who have survived 6 months without progression of study disease after study registration in the n…		National Cancer Institute (NCI)	American College of Radiology Imaging Network|Radiation Therapy Oncology Group	ADULT, OLDER_ADULT	PHASE2	123	NIH	Allocation: RANDOMIZED|Intervention Model: PARALLEL|Masking: NONE|Primary Purpose: TREATMENT	NCI-2009-00743|NCI-2009-00743|RTOG-0625|ACRIN-6677|CDR0000528259|RTOG 0625|RTOG-0625|U10CA021661	2007-03-01	2010-01-21	2011-02-16	2007-02-12	2013-05-01	2018-09-17
NCT00667394	Tandutinib Plus Bevacizumab to Treat Recurrent Brain Tumors	https://clinicaltrials.gov/study/NCT00667394		Background: In order to survive, brain tumors must have a network of blood vessels to supply it with oxygen and nutrients. The tumors produce substances that enable new blood vessels to form. Tandutinib and Bevacizumab are experimental drugs that may prevent new blood vessel formation and thereby slow or stop tumor growth in the brain. Objectives: To determine the safety and side effects of Tandu…	Glioblastoma|Gliosarcoma|Anaplastic Astrocytoma|Anaplastic Oligodendroglioma|Anaplastic Mixed Oligoastrocytoma	BIOLOGICAL: Bevacizumab|DRUG: MLN-518 (Tandutinib)|PROCEDURE: Quality-of-life assessment	Progression-free Survival at 6 Months, Percentage of participants with progression free survival at 6 months. Progression is defined as a 25% increase in the sum of all measurable lesions (or two largest lesions if too numerous) over the smallest sum observed (over baseline if no decrease), clear worsening of any evaluable disease, appearance of any new lesion/site, or failure to return for evalu…	Number of Participants With Adverse Events, Here is the number of participants with adverse events. For the detailed list of adverse events see the adverse event module., 45 months		National Cancer Institute (NCI)		ADULT, OLDER_ADULT	PHASE2	42	NIH	Allocation: NON_RANDOMIZED|Intervention Model: PARALLEL|Masking: NONE|Primary Purpose: TREATMENT	080101|08-C-0101	2008-04	2011-07	2011-07	2008-04-28	2012-08-31	2015-11-05
NCT00939991	Suberoylanilide Hydroxamic Acid (SAHA), Bevacizumab, Daily Temozolomide for Recurrent Malignant Gliomas	https://clinicaltrials.gov/study/NCT00939991		This is a Phase I/II open-label, single-arm study among recurrent malignant glioma patients. Patients will be treated with Vorinostat in combination with Bevacizumab (BV) (10 mg/kg) and Temozolomide (T) (50 mg/m2/day) BV is administered every 2 weeks. Temozolomide will be taken orally once every day. Vorinostat will be taken orally on days 1-7 and 15-21 of each 28-day cycle. In the phase I portio…	Brain Tumor|Glioblastoma	DRUG: Vorinostst/Bevacizumab/Temozolomide	Phase I: Determination of the Maximum Tolerated Dose (MTD), The MTD is based upon dose-limiting toxicities (DLTs) experienced during Cycle 1 of treatment. The MTD is the dose level at which 0/6 or 1/6 patients experience DLT with at least two patients experiencing DLT at the next higher dose level. Using Common Terminology Criteria for Adverse Events (CTCAE) version 3.0, DLTs are defined as: Grad…	Phase II: Radiographic Response., The percentage of participants with a complete or partial response as determined by modified Response Assessment in Neuro-Oncology (RANO) criteria. A confirmation of response was not required. Complete Response (CR) was defined as complete disappearance on MR/CT of all enhancing tumor and mass effect, off all corticosteroids (or receiving only adrenal replacement…		Katy Peters	Genentech, Inc.|Merck Sharp & Dohme LLC	ADULT, OLDER_ADULT	PHASE1	48	OTHER	Allocation: NON_RANDOMIZED|Intervention Model: SINGLE_GROUP|Masking: NONE|Primary Purpose: TREATMENT	Pro00016446	2009-10	2012-01	2013-04	2009-07-15	2013-06-24	2013-06-24
NCT01004874	Avastin/Radiation (XRT)/Temozolomide (Temodar) Followed by Avastin/Temodar/Topotecan for Glioblastoma	https://clinicaltrials.gov/study/NCT01004874		This is a phase II study of the combination of radiation therapy, temozolomide and Avastin followed by Avastin, temozolomide, and topotecan in grade IV malignant glioma patients.	Malignant Glioma|Glioblastoma|Gliosarcoma	DRUG: Bevacizumab|DRUG: Temozolomide|RADIATION: Radiation Therapy (XRT)|DRUG: Topotecan	6-month Progression-free Survival, Percentage of participants surviving six months from the start of study treatment without progression of disease. PFS was defined as the time from the date of study treatment initiation to the date of the first documented progression according to the Macdonald criteria, or to death due to any cause., 6 months	One and Two Year Overall Survival, Time in months from the start of study treatment to date of death due to any cause. Patients alive as of the last follow-up had OS censored at the last follow-up date., One year and two years|Median Overall Survival, OS was defined as time in months from the start of study treatment to date of death due to any cause. Patients alive as of the last follow-up had O…		Duke University	Genentech, Inc.|GlaxoSmithKline	ADULT, OLDER_ADULT	PHASE2	80	OTHER	Allocation: NA|Intervention Model: SINGLE_GROUP|Masking: NONE|Primary Purpose: TREATMENT	Pro00019960	2009-12-30	2012-07	2021-11-02	2009-10-30	2013-01-18	2022-04-13
NCT00499473	Sunitinib in Treating Patients With Recurrent Malignant Gliomas	https://clinicaltrials.gov/study/NCT00499473		This phase II trial is studying how well sunitinib works in treating patients with recurrent malignant gliomas. Sunitinib may stop the growth of tumor cells by blocking some of the enzymes needed for cell growth and by blocking blood flow to the tumor.	Adult Anaplastic Astrocytoma|Adult Diffuse Astrocytoma|Adult Giant Cell Glioblastoma|Adult Glioblastoma|Adult Gliosarcoma|Adult Mixed Glioma|Adult Oligodendroglioma|Adult Pineal Gland Astrocytoma	DRUG: sunitinib malate|OTHER: pharmacological study	Progression-free Survival at 6 Months (Stratum 1), Number of patients with Progression-free Survival at 6 months for Stratum 1, From time to registration to up to 6 months|Maximum Tolerable Dose Based on Dose-limiting Toxicity of Sunitinib in Patients Receiving EIAC (Stratum 2), Maximum tolerable dose of sunitinib in patients receiving treatment with EIAC agents using dose escalation based on the…	Confirmed Objective Response (Complete Response[CR] or Partial Response [PR]), Confirmatory scans should also be obtained within 4 to 6 weeks following initial documentation of objective response. Confidence intervals for the true proportion will be calculated using the exact binomial method. Per Response Evaluation Criteria In Solid Tumors Criteria (RECIST v1.0) for target lesions and assessed b…		National Cancer Institute (NCI)		ADULT, OLDER_ADULT	PHASE2	31	NIH	Allocation: NON_RANDOMIZED|Intervention Model: PARALLEL|Masking: NONE|Primary Purpose: TREATMENT	NCI-2009-00215|NCI-2009-00215|OSU-IRB-2006C0098|CDR0000554443|OSU-06060|OSU 06060|7745|N01CM62207|N01CM62203|P30CA016058|N01CM62206	2007-06	2009-06	2014-10	2007-07-11	2016-02-29	2016-02-29
NCT00795665	Bevacizumab and Carmustine in Treating Patients With Relapsed or Progressive High-Grade Glioma	https://clinicaltrials.gov/study/NCT00795665		RATIONALE: Monoclonal antibodies, such as bevacizumab, can block tumor growth in different ways. Some block the ability of tumor cells to grow and spread. Others find tumor cells and help kill them or carry tumor-killing substances to them. Bevacizumab may also stop the growth of tumor cells by blocking blood flow to the tumor. Drugs used in chemotherapy, such as carmustine, work in different way…	Glioma	DRUG: bevacizumab|DRUG: carmustine	Progression-free Survival, Progression is defined using Response Evaluation Criteria In Solid Tumors Criteria (RECIST v1.0), as a 20% increase in the sum of the longest diameter of target lesions, or a measurable increase in a non-target lesion, or the appearance of new lesions., Time from first day of treatment to the first observation of disease progression or death due to any cause (up to 7 ye…	Radiographic Response to Therapy, Response measured using MRI and PET with image fusion, One year|Differentiate a Radiographic Response Due to Tumor Shrinkage From a Radiographic Response Due to Decreased Vasogenic Edema, Measurements made by novel brain imaging, One year|Safety and Toxicity, Subjects will be assessed clinically for toxicity prior to, during, and after each infusion. NCI CTCAE 3.…		University of California, Davis	National Cancer Institute (NCI)|Genentech, Inc.	ADULT, OLDER_ADULT	PHASE2	7	OTHER	Allocation: NA|Intervention Model: SINGLE_GROUP|Masking: NONE|Primary Purpose: TREATMENT	224865|UCDCC#208|P30CA093373	2008-06	2015-12	2015-12	2008-11-21	2020-05-12	2020-05-12
NCT02337491	Pembrolizumab +/- Bevacizumab for Recurrent GBM	https://clinicaltrials.gov/study/NCT02337491		In this research study, the investigators are looking to determine the effectiveness of Pembrolizumab (MK-3475) when given with bevacizumab or when given alone for the treatment of recurrent glioblastoma multiforme (GBM). This study will also test the safety and tolerability of Pembrolizumab (MK-3475) when given alone or with bevacizumab.	Glioblastoma	DRUG: Pembrolizumab|DRUG: Bevacizumab	Pembrolizumab Maximum Tolerated Dose (MTD) [Cohort A Safety Lead-In], The MTD of pembrolizumab in combination with bevacizumab 10 mg/kg intravenously (IV) on days 1, 15 and 29 of each 42 day cycle is determined by the number of participants who experience a dose limiting toxicity (DLT) at the various regimens of dosing frequency of pembrolizumab 200 mg IV administered under evaluation. See subseq…	Progression-Free Survival (PFS), PFS based on Kaplan-Meier is defined as the time from study entry to the earliest documentation of disease progression (PD) or death. Participants alive without evidence of PD were censored at the date of last disease assessment. Per Response Assessment in Neuro-Oncology (RANO) criteria, PD is a \>25% increase in sum of perpendicular diameters of all measurable en…		Dana-Farber Cancer Institute		ADULT, OLDER_ADULT	PHASE2	80	OTHER	Allocation: RANDOMIZED|Intervention Model: PARALLEL|Masking: NONE|Primary Purpose: TREATMENT	14-477	2015-02-09	2016-08-28	2020-09-14	2015-01-13	2018-04-09	2020-12-22
NCT02330562	Stage 1: Marizomib + Bevacizumab in WHO Gr IV GBM; Stage 2: Marizomib Alone; Stage 3: Combination of Marizomib and Bevacizumab	https://clinicaltrials.gov/study/NCT02330562		This is a Phase 1/2 clinical trial to evaluate a new combination of drugs, marizomib (MRZ) and bevacizumab (BEV; Avastin¬Æ), for the treatment of WHO Grade IV malignant glioma. The study population includes subjects who are in first or second relapse and who have not previously received any bevacizumab or other anti-angiogenic agent or proteasome inhibitor for treatment of malignant glioma. Part …	Malignant Glioma|Glioblastoma	DRUG: MRZ|DRUG: BEV	Radiographic Objective Response Rate (ORR) - Part 2 Cohort, Radiographic ORR is defined as the percentage of participants achieving a Complete Response (CR) or Partial Response (PR), as assessed by the investigator, according to RANO 2010 criteria. Tumor response assessment was conducted every 2 cycles of study therapy. 95% confidence interval from exact binomial distribution (Clopper-Pearson met…	Number of Participants Experiencing Adverse Events, Number of subjects experiencing at least 1 Treatment-Emergent Adverse Event (TEAE) within the timeframe specified. For Part 4, data are presented separately for Cycle 1 (when Marizomib was enterally-administered) and for Cycles 2 and subsequent cycles (when Marizomib was administered IV), From first dose to 28 days following last dose (up to app…		Celgene	Triphase	ADULT, OLDER_ADULT	PHASE2	121	INDUSTRY	Allocation: NA|Intervention Model: SINGLE_GROUP|Masking: NONE|Primary Purpose: TREATMENT	MRZ-108	2015-04-15	2021-06-02	2021-06-02	2015-01-05	2022-06-08	2022-06-08
NCT01331291	Bosutinib in Adult Patients With Recurrent Glioblastoma	https://clinicaltrials.gov/study/NCT01331291		For many brain tumors, one reason that chemotherapy drugs might not be effective is that the drug may not be able to get into the brain tumor and kill the cancer cells. The brain is protected by a layer called the blood brain barrier. This barrier prevents substances from entering. The purpose of this research study is to determine if bosutinib can get past the blood brain barrier and into the br…	Glioblastoma	DRUG: bosutinib	Progression-Free Survival, Assess progression-free survival at six months in patients with recurrent glioblastoma at first or second recurrence who are treated with continuous daily dosing of bosutinib (Arm B). Progression-free survival is measured from initiation of study treatment to date of progression., 2 years	Intratumoral Concentration, Assess the intratumoral concentration of bosutinib in recurrent glioblastoma patients who are candidates for surgical re-resection (ARM A)., 2 years|Safety Profile, Overall safety profile will be characterized by type, frequency, severity (as graded by NCI CTCAE), timing and relationship of study therapy of adverse events and laboratory abnormalities. Safety and tolera…		Massachusetts General Hospital	Dana-Farber Cancer Institute|Brigham and Women's Hospital|Pfizer	ADULT, OLDER_ADULT	PHASE2	36	OTHER	Allocation: NON_RANDOMIZED|Intervention Model: PARALLEL|Masking: NONE|Primary Purpose: TREATMENT	10-190	2011-04	2014-12	2014-12	2011-04-08	2016-06-20	2016-07-25
NCT01738646	Ph II SAHA and Bevacizumab for Recurrent Malignant Glioma Patients	https://clinicaltrials.gov/study/NCT01738646		It has been shown that bevacizumab has significant anti-tumor activity in patients with recurrent glioblastoma multiforme. Vorinostat has modest anti-tumor activity against malignant glioma and can enhance the action of both chemotherapy and anti-angiogenics. Patients will be treated with a combination of bevacizumab and vorinostat.	Recurrent Glioblastoma Multiforme|Malignant Glioma|Adult Brain Tumor	DRUG: Vorinostat|DRUG: Bevacizumab	Six-month Progression-free Survival (PFS6), The percentage of participants alive and progression-free at 6 months after the start of study treatment will be determined. Based on Response Assessment in Neuro-Oncology (RANO) criteria, progression is defined as a ‚â• 25% increase in sum of the products of perpendicular diameters of enhancing lesions; significant increase in T2/FLAIR; any new lesion;…	Radiographic Response, The percentage of participants with a complete or partial response as determined by modified Response Assessment in Neuro-Oncology (RANO) criteria will be determined. Complete Response (CR) is defined as complete disappearance on MR/CT of all enhancing tumor and mass effect, off all corticosteroids (or receiving only adrenal replacement doses) and accompanied by a stable or…		Duke University	Genentech, Inc.|Merck Sharp & Dohme LLC	ADULT, OLDER_ADULT	PHASE2	48	OTHER	Allocation: NA|Intervention Model: SINGLE_GROUP|Masking: NONE|Primary Purpose: TREATMENT	Pro00024983	2013-01	2014-12	2016-02	2012-11-30	2015-10-29	2017-03-06
NCT01975701	A Phase 2 Study of BGJ398 in Patients With Recurrent GBM	https://clinicaltrials.gov/study/NCT01975701		This is an open-label non-randomized, multicenter, phase II study of BGJ398 administered to adult patients with histologically confirmed GBM and/or other glioma subtypes with FGFR1-TACC1, FGFR3-TACC3 fusion and/or activating mutation in FGFR1, 2 or 3.	Recurrent Glioblastoma or Other Glioma Subtypes	DRUG: BGJ398	Progression Free Survival, To assess the anti-tumor activity of BGJ398 for patients with GBM and/or other glioma subtypes that harbor FGFR1-TACC1, FGFR3-TACC3 fusion and/or activating mutation in FGFR1, 2 or 3 based on PFS6 (PFS rate at 6 months as defined by RANO criteria as assessed by the investigator), 6 months	Overall Response Rate, To further assess the anti-tumor activity of BGJ398 for patients with GBM with an amplification, translocation, or activating mutation in FGFR1,2,3 or 4, based on Objective Response Rate (ORR - patients with measurable disease - as defined by RANO criteria as assessed by the investigator, 5 years|Overall Survival, To further assess the anti-tumor activity of BGJ398 for pati…		Novartis Pharmaceuticals		ADULT, OLDER_ADULT	PHASE2	26	INDUSTRY	Allocation: NA|Intervention Model: SINGLE_GROUP|Masking: NONE|Primary Purpose: TREATMENT	CBGJ398X2201	2013-12-09	2018-10-03	2018-10-03	2013-11-05	2019-12-04	2019-12-04
NCT02968940	Avelumab With Hypofractionated Radiation Therapy in Adults With Isocitrate Dehydrogenase (IDH) Mutant Glioblastoma	https://clinicaltrials.gov/study/NCT02968940		The purpose of this study is to test how safe and effective treatment with the combination of Avelumab and radiation is for IDH mutant gliomas that have transformed to glioblastoma after chemotherapy.	Glioblastoma	BIOLOGICAL: Avelumab|RADIATION: Hypofractionated radiation therapy (HFRT)	Number of Dose Limiting Toxicities, Subjects are evaluable for DLTs (defined in section 5.2.1.2) if they have received at least one dose of Avelumab, have completed HFRT per protocol and have completed safety assessments over the entire DLT evaluation period (days 1 through 28)., Day 28|Median Progression-free Survival (PFS6), PFS, defined as the time between treatment initiation and first occurr…	Median Overall Survival (OS), OS will be determined from the time of treatment initiation until the time of death, with OS being censored at last follow-up if the patient remained alive, Month 12|Median Progression-free Survival (PFS12), PFS, defined as the time between treatment initiation and first occurrence of disease progression or death, will be censored at last follow-up if the patient rem…		NYU Langone Health	EMD Serono	ADULT, OLDER_ADULT	PHASE2	6	OTHER	Allocation: NA|Intervention Model: SINGLE_GROUP|Masking: NONE|Primary Purpose: TREATMENT	16-01179	2017-03-17	2019-08-29	2019-08-29	2016-11-21	2022-06-29	2022-06-29
NCT02529072	Nivolumab With DC Vaccines for Recurrent Brain Tumors	https://clinicaltrials.gov/study/NCT02529072	AVERT	Patients will be randomized to one of two treatment arms - Group I and Group II. Group I will receive nivolumab monotherapy until surgical resection, and Group II will receive nivolumab alone and with DC vaccine therapy until surgical resection. During surgical resection blood and tumor samples will be assessed and compared. Following surgery, both groups will continue to receive DC vaccines (tot…	Malignant Glioma|Astrocytoma|Glioblastoma	DRUG: nivolumab|BIOLOGICAL: DC	The Safety of Administering DC Vaccines With Nivolumab, The percentage of patients who experience unacceptable toxicity during combination treatment by arm is tabulated. Unacceptable toxicity is defined as any grade 3, 4, or 5 adverse event that is possibly, probably, or definitely related to either nivolumab or DC vaccination treatment during concurrent treatment, or any Grade 2 drug-related uve…	Overall Survival, Survival is defined as the time between first initiation of nivolumab and death, or last follow-up if the patient remains alive. The Kaplan-Meier estimator will be used to describe the overall survival (OS) experience of all patients. Median OS is presented. Patients who are not able to tolerate nivolumab and are removed from the study will not be included in these analyses. Pat…		Gary Archer Ph.D.	Bristol-Myers Squibb|Duke Cancer Institute	ADULT, OLDER_ADULT	PHASE1	6	OTHER	Allocation: RANDOMIZED|Intervention Model: PARALLEL|Masking: NONE|Primary Purpose: TREATMENT	Pro00065241	2016-01	2017-09-15	2019-12-30	2015-08-19	2020-03-26	2020-03-26
NCT02313272	Hypofractionated Stereotactic Irradiation (HFSRT) With Pembrolizumab and Bevacizumab for Recurrent High Grade Gliomas	https://clinicaltrials.gov/study/NCT02313272		The purpose of this study is to see if the addition of the investigation drug called pembrolizumab (Keytruda¬Æ) to radiation therapy and bevacizumab (Avastin¬Æ) is safe and can help with controlling the growth of tumors, in participants with recurrent high grade glioma.	Malignant Glioma	RADIATION: Hypofractionated Stereotactic Irradiation (HFSRT)|DRUG: Pembrolizumab|DRUG: Bevacizumab	Maximum Tolerated Dose (MTD), The pembrolizumab dose used in the dose expansion cohort will be MTD determined from the dose escalation phase. Dose Escalation: The maximum tolerated dose (MTD) is the highest dose of pembrolizumab in combination with bevacizumab after radiation therapy that does not cause unacceptable toxicity in more than one of six patients at that dose level. The MTD is defined …	Response Rate (RR), Response rate of pembrolizumab given in combination with bevacizumab and hypofractionated stereotactic re-irradiation of recurrent high grade gliomas. Response to treatment will be assessed by the investigator and according to the Response Assessment Criteria for High-Grade Gliomas (RANO Criteria). Brain MRI will be performed every 6 weeks beginning at the end of Week 6 (¬± 1 …		H. Lee Moffitt Cancer Center and Research Institute	Merck Sharp & Dohme LLC	ADULT, OLDER_ADULT	PHASE1	32	OTHER	Allocation: NA|Intervention Model: SINGLE_GROUP|Masking: NONE|Primary Purpose: TREATMENT	MCC-17978	2015-07-28	2018-09-13	2021-08-09	2014-12-10	2023-10-23	2023-10-23
NCT01295944	Carboplatin and Bevacizumab for Recurrent Ependymoma	https://clinicaltrials.gov/study/NCT01295944		The goal of this clinical research study is to learn if the combination of bevacizumab and carboplatin can help to control recurrent ependymoma. The safety of this drug combination will also be studied.	Ependymoma|Anaplastic Ependymoma	DRUG: Carboplatin|DRUG: Bevacizumab	Percentage of Participants That Have Progressive Free Survival (PFS) After 1 Year, Percentage of participants that have progressive disease after 1 year. Kaplan-Meier method is used for the analyses of PFS. Progression is a 25% increase in the sum of products of all measurable lesions over smallest sum observed (over baseline if no decrease) using the same techniques as baseline. Clear worsening …	Number of Participants With a (Complete Response (CR) + Partial Response (PR)), Response was measured by the Response Evaluation Criteria in Solid Tumors (RECIST). Complete Response (CR) is complete disappearance of all measurable and evaluable disease. No new lesions. Partial Response (PR) is greater than or equal to 50% decrease under baseline in the sum of products of perpendicular diameters o…	Number of Participants With Serious and Non-serious Adverse Events Assessed by the Common Terminology Criteria for Adverse Events (CTCAE v4.0), Here is the number of participants with serious and non-serious adverse events assessed by the Common Terminology Criteria for Adverse Events (CTCAE v4.0). A non-serious adverse event is any untoward medical occurrence. A serious adverse event is an adver…	National Cancer Institute (NCI)		ADULT, OLDER_ADULT	PHASE2	35	NIH	Allocation: NA|Intervention Model: SINGLE_GROUP|Masking: NONE|Primary Purpose: TREATMENT	160009|16-C-0009	2011-04-27	2020-09-23	2021-05-14	2011-02-15	2021-12-28	2022-05-17
NCT01781468	Armodafinil in Reducing Cancer-Related Fatigue in Patients With High Grade Glioma	https://clinicaltrials.gov/study/NCT01781468		This randomized phase III trial studies armodafinil to see how well it works in reducing cancer-related fatigue in patients with high grade glioma. Armodafinil may help relieve fatigue in patients with high grade glioma.	Fatigue	DRUG: armodafinil 150 mg|OTHER: Placebo|DRUG: armodafinil 250 mg	The Number of Participants With a Response in Terms of a Clinically Meaningful Improvement in Patient-reported Fatigue at 8 Weeks., A response is defined as an improvement of 2 points on the 0-10 scale of the usual fatigue on the Brief Fatigue Inventory (BFI). The number of participants with a response in terms of a clinically meaningful improvement in patient-reported fatigue at 8 weeks. Scale: …	Fatigue: Brief Fatigue Inventory (BFI): The Number of Participants With a Response in Terms of a Clinically Meaningful Improvement in Patient-reported Fatigue at 4 Weeks., A response is defined as an improvement of 2 points on the 0-10 scale of the usual fatigue on the Brief Fatigue Inventory (BFI). The number of participants with a response in terms of a clinically meaningful improvement in pati…		Alliance for Clinical Trials in Oncology	National Cancer Institute (NCI)	ADULT, OLDER_ADULT	PHASE3	328	OTHER	Allocation: RANDOMIZED|Intervention Model: PARALLEL|Masking: DOUBLE (PARTICIPANT, INVESTIGATOR)|Primary Purpose: SUPPORTIVE_CARE	A221101|N10C3|NCI-2012-02020|U10CA037404|U10CA037447|UG1CA189823	2013-06	2019-05	2019-12-15	2013-02-01	2020-05-07	2023-10-27
NCT01140568	Study of Platelet Derived Growth Factor Receptor (PDGFR) in Recurrent Malignant Gliomas	https://clinicaltrials.gov/study/NCT01140568		The purpose of this study is to determine the survival, disease response, and side effects of Tasigna¬Æ (nilotinib) in patients who have malignant gliomas and are positive for Platelet Derived Growth Factor Receptor (PDGFR) amplification. This study is designed to test the hypothesis that patients with malignant gliomas with PDGFR amplification are sensitive to PDGFR kinase inhibitors.	Glioma	DRUG: nilotinib	Number of Patients Who Had 6-month Progression-free Survival., Progression was defined by McDonald Criteria: A 25% increase in the sum of products of all measurable lesions over smallest sum observed (over baseline if no decrease) using the same techniques as baseline, OR clear worsening of any evaluable disease, OR appearance of any new lesion/site, OR clear clinical worsening OR failure to retu…	Overall Response Rate, How many patients who had decrease in tumor size or complete disappearance of tumor., 5 years		David Piccioni, M.D., Ph.D	Novartis	ADULT, OLDER_ADULT	PHASE2	38	OTHER	Allocation: NA|Intervention Model: SINGLE_GROUP|Masking: NONE|Primary Purpose: TREATMENT	91728	2010-04-21	2016-10-05	2019-01	2010-06-09	2020-04-24	2020-05-05
NCT00766467	A Randomized Placebo-Controlled Trial of Armodafinil (Nuvigil) for Fatigue in Patients With Malignant Gliomas	https://clinicaltrials.gov/study/NCT00766467		The purpose of this research study is to determine if armodafinil is safe and effective in treating fatigue in patients with malignant gliomas undergoing treatment with radiotherapy plus temodar. Armodafinil is a wakefulness-promoting agent that has been FDA approved for the treatment of excessive daytime sleepiness for a variety of disorders. Armodafinil may also help to reduce radiation-induced…	Malignant Glioma	DRUG: Armodafinil|OTHER: Placebo	Change From Baseline in Fatigue at Day 43, The primary endpoint was the difference in the 42-day change (baseline vs. day 43) in Functional Assessment of Chronic Illness Therapy-Fatigue scale (FACIT-F scale) between the 2 treatment groups (those patients randomized to receive armodafinil and those randomized to the placebo arm). FACIT-F is a well-validated QOL instrument widely used for the asses…	Change From Baseline in Quality of Life at Days 22, 43 and 56, The effects of treatment on overall health-related quality of life quantified with the general Functional Assessment of Cancer Therapy survey (FACT-G) were measured at baseline, at day 22, at the end of radiation (day 43) and 2 weeks after completion of radiation (day 56). The FACT-G assesses quality of life based on physical, social/…		Eudocia Quant Lee, MD	Dartmouth-Hitchcock Medical Center|University of California, San Diego|Beth Israel Deaconess Medical Center|Cephalon	ADULT, OLDER_ADULT	PHASE2	81	OTHER	Allocation: RANDOMIZED|Intervention Model: PARALLEL|Masking: DOUBLE (PARTICIPANT, INVESTIGATOR)|Primary Purpose: SUPPORTIVE_CARE	07-341	2008-09	2014-07	2014-07	2008-10-06	2016-07-28	2016-07-28
NCT01403610	Safety and Efficacy Study of TH-302 CNS Penetration in Recurrent High Grade Astrocytoma Following Bevacizumab	https://clinicaltrials.gov/study/NCT01403610		The Primary Objectives are: * To determine the extent by which TH-302 is able to penetrate the blood brain barrier and affect tumor tissue * To assess the safety of single dose TH-302 in patients with high grade glioma undergoing surgery * To assess the safety of TH-302 in combination with bevacizumab for patients with high grade glioma * To determine the MTD and DLT(s) of TH-302 in combination w…	HIGH GRADE GLIOMA	DRUG: TH-302 preoperative|DRUG: Placebo|DRUG: TH-302 (escalating) with bevacizumab 10mg/kg	Time to Progression, Time from initiation study until radiographic progression by RANO criteria, 2 years			The University of Texas Health Science Center at San Antonio		ADULT, OLDER_ADULT	PHASE2	28	OTHER	Allocation: NON_RANDOMIZED|Intervention Model: SEQUENTIAL|Masking: SINGLE (PARTICIPANT)|Primary Purpose: TREATMENT	CTRC 11-24|CTRC 11-24	2011-06	2015-10	2015-10	2011-07-27	2019-07-24	2019-07-24
NCT00657267	Dose-Intense Temozolomide in Recurrent Glioblastoma	https://clinicaltrials.gov/study/NCT00657267		Temozolomide (Temodar) is an FDA approved medication for the treatment of newly diagnosed glioblastomas. In this study, we will be using temozolomide to treat recurrent glioblastomas. We will be using a different dose and schedule than the FDA approved dose and schedule. The purpose of this study is to determine if patients that have failed standard temozolomide treatment will respond to temozolo…	Glioblastoma|Gliosarcoma	DRUG: Temozolomide	6 Month Progression Free Survival, Progression is defined using Modified Macdonald Criteria , using a \>/= 25% increase in the sum of products of all measurable lesions over smallest sum observed (over baseline if no decrease) using the same techniques as baseline, OR clear worsening of any evaluable disease, OR appearance of any new lesion/site, OR clear clinical worsening or failure to return f…	Overall Survival, From patient registration until end of study, assessed up to 54 months|Radiographic Response, Responders on study are those with a best response of either CR or PR. Per Modified Macdonald Criteria for lesions assessed by MRI/CT: Complete Response (CR) = Complete disappearance of all measurable and evaluable disease, no new lesions, no evidence of non-evaluable disease, with no s…		Patrick Y. Wen, MD	Brigham and Women's Hospital|Massachusetts General Hospital|University of Pennsylvania|Wake Forest University Health Sciences|Tufts Medical Center|Dartmouth-Hitchcock Medical Center|Schering-Plough	ADULT, OLDER_ADULT	PHASE2	58	OTHER	Allocation: NA|Intervention Model: SINGLE_GROUP|Masking: NONE|Primary Purpose: TREATMENT	08-013|P05516	2008-05	2011-11	2013-10	2008-04-14	2014-03-14	2014-03-14
NCT00492089	Bevacizumab in Reducing CNS Side Effects in Patients Who Have Undergone Radiation Therapy to the Brain for Primary Brain Tumor, Meningioma, or Head and Neck Cancer	https://clinicaltrials.gov/study/NCT00492089		Bevacizumab may reduce CNS side effects caused by radiation therapy. This randomized phase II trial is studying how well bevacizumab works in reducing CNS side effects in patients who have undergone radiation therapy to the brain for primary brain tumor, meningioma, or head and neck cancer.	Adult Anaplastic Astrocytoma|Adult Anaplastic Ependymoma|Adult Anaplastic Meningioma|Adult Anaplastic Oligodendroglioma|Adult Brain Stem Glioma|Adult Central Nervous System Germ Cell Tumor|Adult Choroid Plexus Tumor|Adult Diffuse Astrocytoma|Adult Ependymoma|Adult Grade II Meningioma|Adult Grade III Meningioma|Adult Malignant Hemangiopericytoma|Adult Mixed Glioma|Adult Oligodendroglioma|Adult Pap…	DRUG: bevacizumab|DRUG: placebo|PROCEDURE: magnetic resonance imaging|PROCEDURE: quality-of-life assessment	Number of Participants With Response ( > 25% Reduction in T2 Flair) From Baseline to Evaluation at 6 Weeks Post Treatment, Change in magnetic resonance imaging (MRI) from baseline to evaluation at 6 weeks for participants where MRI changes are based on the size of edema (T2 FLAIR) and Gd-contrast enhancement (lesion diameter and perfusion/dynamic). A 25% reduction in T2 flair volume constitutes a…			National Cancer Institute (NCI)		ADULT, OLDER_ADULT	PHASE2	11	NIH	Allocation: RANDOMIZED|Intervention Model: PARALLEL|Masking: DOUBLE (PARTICIPANT, CARE_PROVIDER)|Primary Purpose: SUPPORTIVE_CARE	NCI-2009-00256|NCI-2009-00256|CDR0000553135|2006-0890|7955|P30CA016672|N01CM62202	2007-06	2010-08	2010-08	2007-06-27	2013-06-14	2014-05-09
NCT02617589	An Investigational Immuno-therapy Study of Nivolumab Compared to Temozolomide, Each Given With Radiation Therapy, for Newly-diagnosed Patients With Glioblastoma (GBM, a Malignant Brain Cancer)	https://clinicaltrials.gov/study/NCT02617589	CheckMate 498	The purpose of this study is to evaluate patients with glioblastoma that is MGMT-unmethylated (the MGMT gene is not altered by a chemical change). Patients will receive Nivolumab every two weeks in addition to radiation therapy, and then every four weeks. They will be compared to patients receiving standard therapy with temozolomide in addition to radiation therapy.	Brain Cancer	DRUG: Nivolumab|DRUG: Temozolomide|RADIATION: Radiotherapy	Overall Survival (OS), OS is defined as the time between the date of randomization and the date of death due to any cause. A participant who has not died will be censored at the last known alive date., up to 3 years	Kaplan-Meier Plot of Progression Free Survival, PFS was defined as the time from randomization to the date of the first documented tumor progression or death due to any cause. Participants who did not have disease progression or who did not die were censored at the date of last tumor assessment. Participants who did not have any on study tumor assessment and did not have tumor progression or die …		Bristol-Myers Squibb	Ono Pharmaceutical Co. Ltd	ADULT, OLDER_ADULT	PHASE3	560	INDUSTRY	Allocation: RANDOMIZED|Intervention Model: PARALLEL|Masking: NONE|Primary Purpose: TREATMENT	CA209-498|2015-003739-37	2016-03-01	2019-01-17	2022-03-04	2015-12-01	2021-02-03	2023-03-28
NCT03034135	Safety, Tolerability and Efficacy of Disulfiram and Copper Gluconate in Recurrent Glioblastoma	https://clinicaltrials.gov/study/NCT03034135		This study of DSF-Cu in combination with TMZ for recurrent GBM will evaluate the antitumor effect in patients who have recurrent GBM. Patients will take DSF-Cu daily during their routine standard of care with TMZ therapy for approximately 6 months. Patients will be evaluated for response every 8 weeks. Patients will be followed up 2 years after the last dose of DSF-Cu.	Recurrent Glioblastoma	DRUG: Disulfiram/Copper|DRUG: Temozolomide (TMZ)	Objective Response Rate, ORR will be defined as the percentage of patients with complete response (CR) or partial response (PR) according to the RANO criteria., 6 months	Progression Free Survival, Percentage of patients that are free from progressive disease per RANO criteria, 6 months|Overall Survival, Percentage of patients that are alive, 6 months and 12 months|Number of Participants With Serious Adverse Events, Number of Participants with Grade 3 and 4 serious adverse events, 14 months|Median Progression Free Survival, Duration of progression free survival ac…		Cantex Pharmaceuticals		ADULT, OLDER_ADULT	PHASE2	23	INDUSTRY	Allocation: NA|Intervention Model: SINGLE_GROUP|Masking: NONE|Primary Purpose: TREATMENT	CAN-201	2017-03-09	2018-07-10	2018-07-10	2017-01-27	2021-09-13	2021-09-13
NCT01383135	Biodistribution and Safety of the PET Probes [18F]FPRGD2 and [18F]FPPRGD2	https://clinicaltrials.gov/study/NCT01383135		The purpose of the study was to conduct a pilot test of new tracers (\[18F\]FPRGD2 and \[18F\]FPPRGD2) to define normal tracer biodistribution (where the tracer goes), stability (how much metabolises), pharmacokinetics (how much stays in which organs and for how long), and radiation dosimetry (organ radiation dose). Healthy volunteers provided the normal biodistribution data. The same radiopharma…	Breast Cancer|Non-Small-Cell Lung Cancer|Glioblastoma|Other Cancers	DRUG: F18-FPPRGD2	Tracer Dosimetry by Organ, Normal radiopharmaceutical biodistribution was analyzed visually to obtain dosimetry data in healthy volunteers. Organs with the highest radiation absorbed dose (dosimetry) are provided below. Dosimetry was calculated by drawing regions-of-interest around organs with visually appreciable radiopharmaceutical uptake greater than background and using organ-level internal d…	Glioblastoma Primary Tumor Response Assessed by CT Scan, Primary tumor response was assessed after 6 weeks of treatment as the change in tumor metabolism based on the maximum standardized uptake value (SUVmax) as determined by computed tomography (CT) scans. Decreased SUVmax correlates to a reduction of tumor metabolism, and is considered an indicator of primary tumor response. Reduction of SUVma…		Stanford University		ADULT, OLDER_ADULT	EARLY_PHASE1	27	OTHER	Allocation: NON_RANDOMIZED|Intervention Model: PARALLEL|Masking: NONE|Primary Purpose: DIAGNOSTIC	IRB-16118|SU-09022010-6791|VAR0047	2010-10	2012-04	2013-12	2011-06-28	2024-01-12	2024-01-12
NCT00900757	Intravenous Palonosetron With Radiotherapy and Concomitant Temozolomide	https://clinicaltrials.gov/study/NCT00900757		1. Purpose and objective: 1. To determine the safety and tolerability of palonosetron in the prevention of radiation induced nausea and vomiting (RINV) in primary glioma patients receiving radiation (RT) and concomitant temozolomide (TMZ). 2. To determine the efficacy of palonosetron in primary glioma patients receiving six weeks of RT and concomitant TMZ 3. To evaluate the effect s of palonosetr…	Malignant Glioma	DRUG: Palonosetron (PALO)	Safety and Tolerability of Palonosetron as Determined by the Number of Participants Who Experience Unacceptable Toxicity, The number of participants with unacceptable toxicity defined as ‚â•grade 3, non-hematologic toxicities that are possibly, probably or definitely related to the study regimen., 6 weeks	Complete Response, The percentage of participants with a complete response defined as no emetic episode or use of rescue medication while receiving radiation (XRT) and concomitant temozolomide (TMZ)., 6 weeks|Change in the Functional Living Index - Emesis (FLIE) Score From Baseline to Each Week of Radiation (XRT) and Temozolomide (TMZ) Treatment, The FLIE is a 18-item validated questionnaire for …		Duke University	Eisai Inc.	ADULT, OLDER_ADULT	PHASE2	57	OTHER	Allocation: NA|Intervention Model: SINGLE_GROUP|Masking: NONE|Primary Purpose: PREVENTION	Pro00015573	2009-08	2012-12	2012-12	2009-05-13	2014-04-01	2019-08-28
NCT01051557	Temsirolimus and Perifosine in Treating Patients With Recurrent or Progressive Malignant Glioma	https://clinicaltrials.gov/study/NCT01051557		This phase I/II trial studies the side effects and best dose of temsirolimus when given together with perifosine and to see how well it works in treating patients with recurrent or progressive malignant glioma. Temsirolimus may stop the growth of tumor cells by blocking some of the enzymes needed for cell growth. Drugs used in chemotherapy, such as perifosine, work in different ways to stop the g…	Adult Anaplastic Astrocytoma|Adult Anaplastic Oligodendroglioma|Adult Diffuse Astrocytoma|Adult Giant Cell Glioblastoma|Adult Glioblastoma|Adult Gliosarcoma|Adult Mixed Glioma|Adult Oligodendroglioma|Recurrent Adult Brain Neoplasm	OTHER: Laboratory Biomarker Analysis|DRUG: Perifosine|DRUG: Temsirolimus|PROCEDURE: Therapeutic Conventional Surgery	Maximum Tolerated Dose of Temsirolimus, MTD defined as the dose at which fewer than one-third of patients experience a dose limiting toxicity (DLT) according to National Cancer Institute Common Terminology Criteria for Adverse Events version 4.0 (Phase I), 28 days|Determine the Efficacy of Temsirolimus in Combination With Perifosine in Patients With Recurrent/Progressive Glioblastomas (GBMs) Not …			National Cancer Institute (NCI)		ADULT, OLDER_ADULT	PHASE1	36	NIH	Allocation: NA|Intervention Model: SINGLE_GROUP|Masking: NONE|Primary Purpose: TREATMENT	NCI-2011-01409|NCI-2011-01409|09-058|MSKCC-09058|CDR0000663573|09-058|8249|P30CA008748|U01CA069856	2010-01-27	2018-11-16	2020-09-30	2010-01-18	2016-04-18	2021-07-19
NCT02078648	Safety and Efficacy Study of SL-701, a Glioma-Associated Antigen Vaccine To Treat Recurrent Glioblastoma Multiforme	https://clinicaltrials.gov/study/NCT02078648		The purpose of this study is to determine the safety and efficacy of SL-701 as a treatment for recurrent glioblastoma multiform (GBM).	Adult Brain Glioblastoma|Glioblastoma Multiforme	DRUG: SL-701; poly-ICLC (polyinosinic-polycytidylic acid stabilized with polylysine and carboxymethyl cellulose)|DRUG: Bevacizumab|DRUG: SL-701 + GM-CSF|DRUG: Imiquimod	Overall Survival at 12 Months (OS-12), OS-12 after the initiation of SL-701, per Kaplan-Meier estimate., up to 12 months|Objective Response Rate (ORR), The ORR was the percentage of subjects who had at least 1 overall tumor response of CR or PR documented on 2 consecutive MRIs ‚â•4 weeks apart by modified Response Assessment in Neuro-Oncology criteria., 3 years	Complete Response (CR) or Partial Response (PR), Measure the number of subjects with a CR or PR. A CR requires all of the following: complete disappearance of all enhancing measurable and nonmeasurable disease sustained for at least 4 weeks; no new lesions; and stable or improved nonenhancing (T2/FLAIR) lesions. Patients must be off corticosteroids (or on physiologic replacement doses only) and s…		Stemline Therapeutics, Inc.		ADULT, OLDER_ADULT	PHASE2	74	OTHER	Allocation: RANDOMIZED|Intervention Model: SINGLE_GROUP|Masking: NONE|Primary Purpose: TREATMENT	STML-701-0114	2014-05	2017-09-01	2018-01-22	2014-03-05	2023-12-06	2024-03-27
NCT01402063	PPX and Concurrent Radiation for Newly Diagnosed Glioblastoma Without MGMT Methylation	https://clinicaltrials.gov/study/NCT01402063		To obtain preliminary data in a randomized phase II study whether PPX/RT improves progression-free survival as compared to temozolomide/RT for patients with GBM without MGMT methylation.	Glioblastoma Multiforme	DRUG: PPX (CT2103)|DRUG: Temozolomide	Progression Free Survival PPX/RT Versus TMZ/RT for Patients With GBM Without Methylation, MRI response evaluated by RANO criteria * Complete Response (CR): Circumstance when the enhancing tumor is no longer seen by neuroimaging, with the patient off all steroids or on adrenal maintenance only; CR will be coded only if confirmed by a second CT/MR scan performed a minimum of 4 weeks after the initi…			Brown University	Rhode Island Hospital|Milton S. Hershey Medical Center|University of Washington|University of Massachusetts, Worcester|MaineHealth|University of California, San Diego|Thomas Jefferson University	ADULT, OLDER_ADULT	PHASE2	63	OTHER	Allocation: RANDOMIZED|Intervention Model: PARALLEL|Masking: NONE|Primary Purpose: TREATMENT	BrUOG 244	2011-09	2014-04	2015-06	2011-07-26	2015-06-11	2020-02-17
NCT01466686	Low Dose Radiation Therapy for Glioblastoma Multiforme	https://clinicaltrials.gov/study/NCT01466686		To evaluate the safety and effectiveness of low dose rate radiation therapy plus temozolomide. This will be in patients with High Grade Glioma (to only include Anaplastic Astrocytoma or Glioblastoma Multiforme) who have previously been treated with surgery followed by radiation surgical resection followed by adjuvant radiation therapy plus temozolomide.	High Grade Glioma	RADIATION: Low Dose Fractionated Radiation Therapy (LDFRT)|DRUG: Temozolomide	Response Rate, To estimate the response rate to salvage temozolomide plus LDFRT., 3, 6 and 12 month follow-up after therapy has been completed|Overall Survival Rate, Overall survival rate is calculated as the median number of months that patients were alive for the cohort, up to 12 months after completion of temozolomide (48 weeks of treatment)	Progression Free Survival Rate, Progression free survival rate is calculated as the median number of months for the cohort until patient's disease worsened/progressed, up to 12 months after completion of temozolomide (48 weeks of treatment)|Number of Patients With Hematologic Toxicities, The number of patients with grade 3+ hematologic toxicities., Approximately every month from study start until…		Sidney Kimmel Comprehensive Cancer Center at Johns Hopkins		ADULT, OLDER_ADULT	PHASE2	31	OTHER	Allocation: NA|Intervention Model: SINGLE_GROUP|Masking: NONE|Primary Purpose: TREATMENT	J11120|NA_00065863	2012-09	2021-12	2022-12	2011-11-08	2023-07-03	2023-07-03
NCT00262730	Radiation Therapy and Temozolomide Followed by Temozolomide and Poly ICLC in Treating Patients With Newly Diagnosed GBM	https://clinicaltrials.gov/study/NCT00262730		RATIONALE: Radiation therapy uses high-energy x-rays to kill tumor cells. Drugs used in chemotherapy, such as temozolomide, work in different ways to stop the growth of tumor cells, either by killing the cells or by stopping them from dividing. Biological therapies, such as poly ICLC, may stimulate the immune system in different ways and stop tumor cells from growing. Giving poly ICLC after radia…	Glioblastoma Multiforme	DRUG: poly ICLC|DRUG: temozolomide|RADIATION: radiation therapy	Survival, survival time is defined from time of histological diagnosis to death occurrence., 30 months			Sidney Kimmel Comprehensive Cancer Center at Johns Hopkins	National Cancer Institute (NCI)	ADULT, OLDER_ADULT	PHASE2	97	OTHER	Allocation: NA|Intervention Model: SINGLE_GROUP|Masking: NONE|Primary Purpose: TREATMENT	NABTT-0501|U01CA062475|NABTT-0501 CDR0000454915|NA_00001963	2006-01	2009-08	2010-04	2005-12-07	2014-07-16	2019-06-12
NCT01062425	Temozolomide and Radiation Therapy With or Without Cediranib Maleate in Treating Patients With Newly Diagnosed Glioblastoma	https://clinicaltrials.gov/study/NCT01062425		This randomized phase II trial studies temozolomide, radiation therapy, and cediranib maleate to see how well they work compared with temozolomide, radiation therapy, and a placebo in treating patients with newly diagnosed glioblastoma (a type of brain tumor). Drugs used in chemotherapy, such as temozolomide, work in different ways to stop the growth of tumor cells, either by killing the cells or…	Adult Glioblastoma|Adult Gliosarcoma	RADIATION: 3-Dimensional Conformal Radiation Therapy|DRUG: Cediranib Maleate|RADIATION: Intensity-Modulated Radiation Therapy|OTHER: Laboratory Biomarker Analysis|OTHER: Placebo Administration|DRUG: Temozolomide	6-month Progression-free Survival Rate, Six-month progression-free survival is the rate of patients who have NOT progressed at six months, where progressive disease is defined as any of the following: ‚â• 25% increase in sum of the products of perpendicular diameters of enhancing lesions; any new lesion; or clinical deterioration. Progression will be determined by central review of MRI exams, ass…	Overall Survival (OS), OS will be estimated using the Kaplan-Meier method and differences between treatment arms will be tested using the log rank test. Multivariate analyses with the Cox proportional hazard model for OS will be performed with the stratification variables as fixed variables to assess the treatment effect adjusting patient-specific risk factors., From randomization to time of deat…		National Cancer Institute (NCI)	NRG Oncology|Radiation Therapy Oncology Group	ADULT, OLDER_ADULT	PHASE2	261	NIH	Allocation: RANDOMIZED|Intervention Model: PARALLEL|Masking: DOUBLE (PARTICIPANT, INVESTIGATOR)|Primary Purpose: TREATMENT	NCI-2011-02012|NCI-2011-02012|CDR0000665163|RTOG-0837|RTOG 0837|RTOG-0837|U10CA180868|U10CA021661	2010-02-26	2015-12-06	2022-05-20	2010-02-04	2016-09-19	2022-07-26
NCT00612339	Avastin in Combination With Temozolomide for Unresectable or Multifocal GBMs and Gliosarcomas	https://clinicaltrials.gov/study/NCT00612339		Primary objective- To determine efficacy of Avastin, 10 mg/kg every other week, in combination with standard 5-day temozolomide in terms of response rate. Secondary objective- To determine safety of Avastin \& Temozolomide in unresectable glioblastoma patients	Glioblastoma|Gliosarcoma	DRUG: Avastin and Temozolomide	Response Rate, The proportion of subjects with complete or partial response as determined by a modification of the RANO (Response Assessment in Neuro-Oncology) criteria. A confirmation of response was not required. Complete Response was defined as complete disappearance on MR/CT of all enhancing tumor and mass effect, off all corticosteroids (or receiving only adrenal replacement doses), accompan…			Duke University	Genentech, Inc.|Schering-Plough	ADULT, OLDER_ADULT	PHASE2	41	OTHER	Allocation: NA|Intervention Model: SINGLE_GROUP|Masking: NONE|Primary Purpose: TREATMENT	Pro00001022	2007-08	2012-05	2012-05	2008-02-11	2012-09-10	2013-05-27
NCT01120639	Phase 1-2 of Temozolomide and Hypofractionated Radiotherapy in Tx of Supratentorial Glioblastoma Multiform	https://clinicaltrials.gov/study/NCT01120639	Tx-Treatment	The purpose of this study is to investigate the safety and effectiveness of a combination treatment for glioblastoma multiforme utilizing radiotherapy plus the FDA-approved chemotherapy drug temozolomide	Glioblastoma|Cancer of Brain and Nervous System|Glioblastoma Multiforme	DRUG: Temozolomide|PROCEDURE: Stereotactic Radiosurgery (SRS)	Number of Dose-limiting Toxicities (DLTs), The maximum-tolerated dose (MTD) of study treatment (temozolomid plus hypofractionated radiotherapy administered as 5 fractions) is defined as either: * The highest radiation dose per protocol, or * The radiation dose at which dose-limiting toxicities (DLTs) occurred in ‚â• 2 of 3 participants at a dose level, and/or ‚â• 2 of 6 participants, at a dose le…	Number of Acute Toxicity Within 30 Days, Acute toxicity is defined as treatment-related adverse events that occur within 30 days of receiving radiotherapy. National Cancer Institute (NCI) Common Terminology Criteria for Adverse Events (CTCAE) v4.0 is used to grade adverse events. The non-stratified outcome is reported as number of treatment-related adverse events observed for each radiotherapy do…		Stanford University		ADULT, OLDER_ADULT	PHASE1	30	OTHER	Allocation: NON_RANDOMIZED|Intervention Model: SEQUENTIAL|Masking: NONE|Primary Purpose: TREATMENT	IRB-17774|SU-04202010-5726|BRN0012|IRB-17774	2010-04	2016-11	2020-11-15	2010-05-11	2019-07-31	2021-08-06
NCT00621686	Bevacizumab and Sorafenib in Treating Patients With Recurrent Glioblastoma Multiforme	https://clinicaltrials.gov/study/NCT00621686		RATIONALE: Monoclonal antibodies, such as bevacizumab, can block tumor growth in different ways. Some block the ability of tumor cells to grow and spread. Others find tumor cells and help kill them or carry tumor-killing substances to them. Sorafenib may stop the growth of tumor cells by blocking some of the enzymes needed for cell growth. Bevacizumab and sorafenib may also stop the growth of tum…	Brain and Central Nervous System Tumors	BIOLOGICAL: bevacizumab|DRUG: sorafenib tosylate	6-month Progression-free Survival, Primary Endpoint: 6-month progression free survival (PFS6): The proportion of successes will be estimated using the binomial point estimator (number of successes divided by the total number of evaluable patients) and the binomial 95% confidence interval estimated. To be classified as a success, an evaluable patient must be alive and progression-free 6 months aft…	Time to Progression, Time to progression (TTP) is defined to be the length of time from study registration to a) date of disease progression as defined by section 11.0 of the protocol, or b) last follow-up. If a patient dies without documentation of disease progression, the patient will be considered to have had a tumor progression at the time of death unless there is sufficient documented eviden…		Alliance for Clinical Trials in Oncology	National Cancer Institute (NCI)	ADULT, OLDER_ADULT	PHASE2	54	OTHER	Allocation: NON_RANDOMIZED|Intervention Model: SINGLE_GROUP|Masking: NONE|Primary Purpose: TREATMENT	NCCTG-N0776|NCI-2009-00832|CDR0000587614	2008-09	2010-10	2014-02-19	2008-02-22	2017-01-04	2018-05-08
NCT00187486	Safety and Efficacy Study of Tarceva, Temodar, and Radiation Therapy in Patients With Newly Diagnosed Brain Tumors	https://clinicaltrials.gov/study/NCT00187486		The patients eligible for this study are those diagnosed with glioblastoma or gliosarcoma who have recently undergone surgery and who have not been treated with radiation therapy or chemotherapy. This is called a phase II study. The purpose of the phase II study is to determine how effective Tarceva plus Temodar plus radiation is in controlling the growth of glioblastoma and gliosarcoma. All pati…	Glioblastoma Multiforme|Gliosarcoma	DRUG: Tarceva|DRUG: Temodar|PROCEDURE: Radiation Therapy	Overall Survival, Patients were monitored until death, assessment of survival was every 2 months, up to 181 weeks	Progression Free Survival, Progression based on MR imaging using the Modified McDonnald Criteria defined as 25% increase in sum of products of all measured lesions or any new lesion, every 2 months measure by MR imaging, up to 39 months		University of California, San Francisco	Genentech, Inc.	ADULT, OLDER_ADULT	PHASE2	66	OTHER	Allocation: NA|Intervention Model: SINGLE_GROUP|Masking: NONE|Primary Purpose: TREATMENT	CC 04101|OSI 2725s	2004-08	2011-03	2011-03	2005-09-16	2012-09-27	2017-09-05
NCT01303835	Low Dose Naltrexone for Glioma Patients	https://clinicaltrials.gov/study/NCT01303835		To compare the effects of low dose naltrexone (LDN) versus placebo on quality of life in high grade glioma patients undergoing standard chemoradiation	Malignant Glioma	DRUG: LDN|DRUG: Placebo	Effects of Low-dose Naltrexone Versus Placebo on Change in Quality of Life (QoL) in High-grade Glioma Patients Undergoing Standard Chemoradiation From Baseline, The difference in QoL scores between the 3rd QoL measurement (approximately 16 weeks from initial assessment) and the initial baseline assessment are reported. QoL instruments included are listed below. Higher scores indicate more favorab…	Effects of Low-dose Naltrexone Versus Placebo on Change in Functional Capacity From Baseline, Patients completed the 6-minute walk test (6MWT) at each QoL measurement assessment. The 6 minute walk test is a measure of functional capacity in which the distance that a patient can quickly walk on a flat, hard surface in a period of 6 minutes is measured. The mean difference in distance traveled (in …		Katy Peters		ADULT, OLDER_ADULT	PHASE2	110	OTHER	Allocation: RANDOMIZED|Intervention Model: PARALLEL|Masking: DOUBLE (PARTICIPANT, INVESTIGATOR)|Primary Purpose: TREATMENT	Pro00027661	2011-05	2014-06	2015-05	2011-02-25	2015-06-26	2015-07-17
NCT01648348	Bevacizumab With or Without Anti-Endoglin Monoclonal Antibody TRC105 in Treating Patients With Recurrent Glioblastoma Multiforme	https://clinicaltrials.gov/study/NCT01648348		This partially randomized phase I/II trial studies the side effects and the best dose of anti-endoglin monoclonal antibody TRC105 when given together with bevacizumab and to see how well they work in treating patients with glioblastoma multiforme that has come back. Monoclonal antibodies, such as anti-endoglin monoclonal antibody TRC105 and bevacizumab, may find tumor cells and help kill them. Gi…	Adult Anaplastic Astrocytoma|Adult Anaplastic Oligodendroglioma|Adult Giant Cell Glioblastoma|Adult Glioblastoma|Adult Gliosarcoma|Adult Mixed Glioma|Recurrent Adult Brain Neoplasm	BIOLOGICAL: Anti-Endoglin Chimeric Monoclonal Antibody TRC105|BIOLOGICAL: Bevacizumab|OTHER: Laboratory Biomarker Analysis|OTHER: Pharmacological Study|OTHER: Quality-of-Life Assessment	Maximum Tolerated Dose (MTD) (Phase I) as Measured by the Number of Participants With Dose Limiting Toxicities, MTD for this study will be defined as the highest safely tolerated dose level where at most 1 out of 6 patients experience dose-limiting toxicity (DLT) with the next higher dose having at least 2 patients out of a maximum of 6 patients experience DLT. A total of 6 patients treated at th…	Overall Toxicity Rate for Grade 3 or Higher Adverse Events Considered at Least Possibly Related to Treatment (Phase II), The maximum grade for each type of toxicity will be recorded for each patient, and frequency tables will be reviewed to determine toxicity patterns within patient groups. The overall toxicity rates (percentages) for grade 3 or higher adverse events considered at least possibly …	Change in DCE-MRI Utility, Associations between the change of DCE-MRI and PFS6 will be assessed using two-sample t-test., Baseline to up to 2 years|Change in MRI ADC Utility, MRI ADC histogram metrics such as overall ADC, mean ADC of lower curve, percentage of ADC in lower curve, and skewness at baseline and change from baseline to the first follow-up MRI will be analyzed for association with pro…	National Cancer Institute (NCI)		ADULT, OLDER_ADULT	PHASE2	116	NIH	Allocation: RANDOMIZED|Intervention Model: PARALLEL|Masking: NONE|Primary Purpose: TREATMENT	NCI-2012-01989|NCI-2012-01989|CDR0000737109|N1174|NCCTG-N1174|N1174|N1174|U10CA180821|U10CA025224	2012-11	2016-05-11	2017-04-15	2012-07-24	2018-05-23	2018-05-23
NCT02273739	Study of Orally Administered Enasidenib (AG-221) in Adults With Advanced Solid Tumors, Including Glioma, or Angioimmunoblastic T-cell Lymphoma, With an IDH2 Mutation	https://clinicaltrials.gov/study/NCT02273739		The purpose of this study is to evaluate the safety, pharmacokinetics, and clinical activity of enasidenib in adults with advanced solid tumors, including glioma, or with angioimmunoblastic T-cell lymphoma (AITL), with an isocitrate dehydrogenase-2 (IDH2) mutation.	Solid Tumor|Glioma|Angioimmunoblastic T-cell Lymphoma|Intrahepatic Cholangiocarcinoma|Chondrosarcoma	DRUG: Enasidenib	Number of Participants With Treatment-emergent Adverse Events (TEAEs), Treatment-emergent adverse events included any adverse events (AEs) occurring or worsening on or after the first dose of study drug and within 28 days after the last dose of the study drug. Severity was graded according to Common Terminology Criteria for Adverse Events (CTCAE) v4.03 or according to the following scale: Grade 1…	Maximum Observed Plasma Concentration (Cmax) After a Single Dose of Enasidenib on Day -3, The first 3 to 5 participants enrolled in each cohort in the dose escalation phase received a single dose of enasidenib three days prior to starting the 28-day dosing regimen (Day -3) for assessment of enasidenib pharmacokinetics (PK). Plasma enasidenib was measured using validated liquid chromatography-mass…	Maximum Increase From Baseline in Corrected QT Interval Based on Fridericia's Formula (QTcF) by Category, QT interval was measured by electrocardiogram throughout the study. The maximum increase in QTcF from Baseline observed across all assessments is reported according to the following categories: increase ‚â§ 30 milliseconds (ms), increase \> 30 to ‚â§ 60 ms, and increase \> 60 ms., Baseline, C…	Celgene	Celgene Corporation	ADULT, OLDER_ADULT	PHASE1	21	INDUSTRY	Allocation: NA|Intervention Model: SEQUENTIAL|Masking: NONE|Primary Purpose: TREATMENT	AG221-C-003|2014-003424-47	2014-12-08	2016-06-03	2016-06-03	2014-10-24	2021-02-23	2021-02-23
NCT00859222	LBH589 and Bevacizumab in Patients With Recurrent High Grade Glioma	https://clinicaltrials.gov/study/NCT00859222		The purpose of this research study is to determine the amount of LBH589 that can be given to people safely when LBH589 is given in combination with bevacizumab. LBH589 in combination with bevacizumab is a drug combination that may stop cancer cells from growing abnormally. LBH589 has been used alone in other trials for solid tumor malignancies. Bevacizumab is FDA approved for use in patients with…	Malignant Glioma	DRUG: LBH589|DRUG: bevacizumab	LBH589 Maximum Tolerated Dose (MTD) [Phase I], The MTD LBH589 in combination with bevacizumab 10 mg/kg intravenously (IV) on days 1 and 15 of each 28 day cycle is determined by the number of patients who experience a dose limiting toxicity (DLT). See subsequent primary outcome measure for the DLT definition. The MTD is defined as the highest dose at which fewer than one-third of patients experien…	Best Radiographic Response, Radiographic response was established based on Response Assessment in Neuro-Oncology (RANO) criteria (Wen et al JCO 2010) with 5 potential categories: Complete Response (CR), Partial Response (PR), Stable Disease (SD), Progressive disease (PD) and Unknown status., Disease was assessed radiographically for response every cycle on treatment. Treatment duration in cycles …	Progression-Free Survival (PFS) [Phase I], PFS is defined as the time from study entry to the earliest documentation of disease progression or death. Patients alive without evidence of PD were censored at the date of last disease assessment. Progressive disease was established based on Response Assessment in Neuro-Oncology (RANO) criteria (Wen et al JCO 2010)., Disease was assessed radiographical…	Patrick Y. Wen, MD	Brigham and Women's Hospital|Massachusetts General Hospital|Beth Israel Deaconess Medical Center|Northwestern University|University of Virginia|Genentech, Inc.|Novartis	ADULT, OLDER_ADULT	PHASE2	51	OTHER	Allocation: NON_RANDOMIZED|Intervention Model: SINGLE_GROUP|Masking: NONE|Primary Purpose: TREATMENT	08-342|CLBH589BUS42T	2009-03	2013-09	2015-12	2009-03-10	2016-11-28	2017-03-14
NCT01740258	Bevacizumab Beyond Progression (BBP)	https://clinicaltrials.gov/study/NCT01740258	BBP	Studies which have separately studied bevacizumab for recurrent gliomas and bevacizumab for newly-diagnosed glioma have shown good results and the regimens have been well-tolerated by patients. This study seeks to investigate the use of bevacizumab with the standard therapy (radiation therapy and temozolomide) in newly diagnosed patients, followed by bevacizumab and temozolomide with the continua…	Malignant Glioma|Grade 4 Malignant Glioma|Glioblastoma|Gliosarcoma	RADIATION: Radiation Therapy|DRUG: Temozolomide|DRUG: Bevacizumab	Overall Survival, To assess the effect on overall survival of continuing bevacizumab treatment after disease progression in patients treated with bevacizumab from the time of first diagnosis of grade IV malignant glioma., 5 Years	Toxicity: Percentage of Subjects With Unacceptable Toxicities, The occurrence of ‚â• grade 2 CNS (central nervous system) hemorrhage or grade 4 or 5 non-hematologic toxicity is defined as being unacceptable. "Unacceptable" toxicity rates of 5% or less are considered desirable, while rates of 20% or greater are considered as undesirable., 5 Years|Progression-free Survival (PFS), To assess the effe…		Duke University	Genentech, Inc.	ADULT, OLDER_ADULT	PHASE2	68	OTHER	Allocation: NA|Intervention Model: SINGLE_GROUP|Masking: NONE|Primary Purpose: TREATMENT	Pro00038098	2013-01	2019-11-14	2019-11-14	2012-12-04	2020-12-02	2021-01-26
NCT00441142	Zactima With Temodar During Radiation Treatment for Newly Diagnosed Stage IV Brain Tumors	https://clinicaltrials.gov/study/NCT00441142	Zactima	Phase I: The purpose of this research study is to determine the safety of the combination treatment of ZD6474 (Vandetanib) with the standard therapy for glioblastomas and gliosarcomas, temozolomide (Temodar) and radiation therapy. This agent is investigational for the treatment of glioblastomas. We will determine the highest dose of ZD6474 (Vandetanib) that can be given safely when combined with …	Glioblastoma Multiforme|Gliosarcoma	DRUG: ZD6474|DRUG: temozolomide|RADIATION: Radiation Therapy	Number of Participants That Experienced a Dose-limiting Toxicity (DLT), The primary outcome of Phase I of this trial was to determine the maximum tolerated dose (MTD) of ZD6474 (Vandetanib) in patients with newly-diagnosed glioblastomas multiforme (GBM) and gliosarcomas who are also receiving radiation therapy with concomitant and adjuvant temozolomide. The MTD is the dose level at which 0/6 or 1…	Median Progression-free Survival (PFS), as Calculated by the # of Months Patients Remain Progression-free, A secondary outcome of Phase II of this trial is the median progression-free survival (PFS), as calculated by the # of months patients remain progression-free, 3 years|PHASE II: Percentage of Grade 3-5 Treatment-Related Adverse Events, The percentage of adverse events (based on CTCAEv3) repo…		Patrick Y. Wen, MD	Dana-Farber Cancer Institute|Beth Israel Deaconess Medical Center|Massachusetts General Hospital|University of Virginia|Memorial Sloan Kettering Cancer Center|Henry Ford Hospital	ADULT, OLDER_ADULT	PHASE2	119	OTHER	Allocation: RANDOMIZED|Intervention Model: PARALLEL|Masking: NONE|Primary Purpose: TREATMENT	06-377|IRUSZACT0018	2007-05-25	2013-08-31	2017-10-10	2007-02-28	2015-03-02	2019-03-05
NCT00390299	Viral Therapy in Treating Patients With Recurrent Glioblastoma Multiforme	https://clinicaltrials.gov/study/NCT00390299		This phase I trial studies the side effects and best dose of carcinoembryonic antigen-expressing measles virus (MV-CEA) in treating patients with glioblastoma multiforme that has come back. A virus, called MV-CEA, which has been changed in a certain way, may be able to kill tumor cells without damaging normal cells.	Anaplastic Astrocytoma|Anaplastic Oligodendroglioma|Mixed Glioma|Recurrent Glioblastoma	BIOLOGICAL: Carcinoembryonic Antigen-Expressing Measles Virus|OTHER: Laboratory Biomarker Analysis|PROCEDURE: Therapeutic Conventional Surgery	Number of Phase I Participants With Dose-Limiting Toxicity Events (Phase I) Maximum Tolerated Dose (MTD) (Phase I) as Measured by the Number of Participants With Dose Limiting Toxicities, The Maximum Tolerated Dose (MTD) is defined as the dose level below the lowest dose that induces dose-limiting toxicity (DLT) in at least one-third of patients graded according to NCI Common Terminology Criteria…	Best Response, Defined as the Best Objective Status Recorded From the Start of the Treatment Until Disease Progression/Recurrence, The number of responses will be summarized by simple descriptive summary statistics delineating response type. CR = total disappearance of all tumor with patient off corticosteroids or only on adrenal replacement maintenance. PR= 50% reduction in product of perpendicu…	CEA Titers, Descriptive statistics and simple scatterplots will form the basis of presentation of these data. Correlates between these laboratory values and other outcome measures like response and dose levels will be carried out in an exploratory manner., Up to 15 years|Change in CD4 Counts, Descriptive statistics and simple scatterplots will form the basis of presentation of these data. Correla…	Mayo Clinic	National Cancer Institute (NCI)	ADULT, OLDER_ADULT	PHASE1	23	OTHER	Allocation: NON_RANDOMIZED|Intervention Model: PARALLEL|Masking: NONE|Primary Purpose: TREATMENT	MC0671|NCI-2009-01198|MC0671|P30CA015083|P50CA108961	2006-10-23	2018-11-29	2019-11-30	2006-10-19	2020-01-02	2020-01-02
NCT01209442	Hypofractionated Intensity-Modulated Radiation Therapy With Temozolomide and Bevacizumab for Glioblastoma Multiforme	https://clinicaltrials.gov/study/NCT01209442		The purpose of this study is to find out whether Hypofractionated Intensity-Modulated Radiation Therapy (Hypo-IMRT) combining with temozolomide chemotherapy can be safely given with a targeted agent, bevacizumab, and how effective this study treatment will be in controlling your brain tumor.	Glioblastoma Multiforme	DRUG: Bevacizumab|DRUG: Temozolomide|RADIATION: RT (Radiation Therapy)	6-month Progression-free Survival, To use 6-month progression-free survival to assess the efficacy of the combination of hypofractionated IMRT delivering 60 Gy over 2 weeks with concurrent bevacizumab and temozolomide followed by 6 cycles of adjuvant bevacizumab and temozolomide., 6 months	Overall Survival, Measured From the Day of Initial Diagnosis (Biopsy or Surgery) to the Time of Death From Any Cause., follow up for life		University of Colorado, Denver	Genentech, Inc.	ADULT, OLDER_ADULT	PHASE2	30	OTHER	Allocation: NA|Intervention Model: SINGLE_GROUP|Masking: NONE|Primary Purpose: TREATMENT	10-0274.cc|AVF4733s	2010-09-16	2014-09-07	2017-02-03	2010-09-27	2019-04-12	2019-04-12
NCT01280552	A Study of ICT-107 Immunotherapy in Glioblastoma Multiforme (GBM)	https://clinicaltrials.gov/study/NCT01280552		This is a phase 2, multicenter study to determine the safety and efficacy of ICT-107 in treating a type of brain tumor called Glioblastoma Multiforme (GBM). ICT-107 is an immunotherapy in which the patient's immune response will be stimulated to kill the tumor cells. Patients must be newly diagnosed with GBM and not yet received chemoradiation. Some of the patient's white blood cells (WBC) will b…	Glioblastoma Multiforme	BIOLOGICAL: ICT-107|BIOLOGICAL: Placebo DC	Overall Survival (OS), The objective is to compare overall survival (OS) in patients when treated with ICT 107 versus Control. OS defined as the time from randomization until date of death or the last date patient known alive (if death is not observed) All randomized patients are included in Intent to Treat analysis, 2 -3 years|Overall Survival in HLA-A2 Patients, Overall survival in a predefined…	PFS, Secondary Endpoints * PFS is defined as the time from randomization until the date of documented progressive disease (PD) or death, whichever occurs first, or last date known alive and progression free if progression or death is not observed. * Population is all randomized patients ITT., 2-3 years|Progression Free Survival in HLA- A2 Patients, Progression Free Survival in a prespecified subp…		Precision Life Sciences Group		ADULT, OLDER_ADULT	PHASE2	124	INDUSTRY	Allocation: RANDOMIZED|Intervention Model: PARALLEL|Masking: TRIPLE (PARTICIPANT, CARE_PROVIDER, INVESTIGATOR)|Primary Purpose: TREATMENT	ICT-107-201	2011-01	2013-12	2015-12	2011-01-20	2014-10-07	2017-03-20
NCT01339052	Phase II Study of BKM120 for Subjects With Recurrent Glioblastoma	https://clinicaltrials.gov/study/NCT01339052		BKM120 is a newly discovered drug that has been used in other research studies. Information from those other research studies suggests that BKM120 may help to slow or stop the growth of malignant gliomas. The purpose of this study is to see how well BKM120 works in patients with malignant gliomas. Patients on this study will be treated in two groups: patients who are going to receive surgery and …	Glioblastoma	DRUG: BKM120|PROCEDURE: Surgery	Change in pAKT (S473) Immunohistochemistry (IHC) Score From Baseline to Surgery [Cohort 1], pAKT response was determined by pathologist-performed semi-quantitative IHC scoring for pAKT using previously established methods for glioblastoma (GBM) patients. Sample staining scored for intensity on a 0-2+ scale (0 none, 1+ weak positive, 2+ strong positive). Change in pAKT IHC score was the difference…	% Ki-67 Reduction Using Immunohistochemistry (IHC) [Cohort 1], Tumor cell proliferation and tumor cell death was using immunohistochemistry for Ki-67 based on established methods. Percent reduction was based on Ki-67 levels at baseline and at surgery., Samples were collected at baseline (archival tumor specimen) and at surgery (surgical tumor specimen) which occurred after up to 12 days of BTK120…		Patrick Y. Wen, MD	Brigham and Women's Hospital|Massachusetts General Hospital|Novartis Pharmaceuticals|M.D. Anderson Cancer Center|Memorial Sloan Kettering Cancer Center|University of California, San Francisco|University of California, Los Angeles|University of Utah	ADULT, OLDER_ADULT	PHASE2	65	OTHER	Allocation: NON_RANDOMIZED|Intervention Model: PARALLEL|Masking: NONE|Primary Purpose: TREATMENT	11-033|CBKM120XUS07T	2011-09	2016-10	2019-02	2011-04-20	2017-06-14	2019-03-19
NCT00085254	Cilengitide, Temozolomide, and Radiation Therapy in Treating Patients With Newly Diagnosed Glioblastoma Multiforme	https://clinicaltrials.gov/study/NCT00085254		Cilengitide may stop the growth of cancer by stopping blood flow to the tumor. Drugs used in chemotherapy, such as temozolomide, work in different ways to stop the growth of tumor cells, either by killing the cells or by stopping them from dividing. Radiation therapy uses high-energy x-rays to damage tumor cells. Giving cilengitide together with temozolomide and radiation therapy may kill more tu…	Adult Giant Cell Glioblastoma|Adult Glioblastoma|Adult Gliosarcoma	DRUG: cilengitide|DRUG: temozolomide|RADIATION: radiation therapy|OTHER: laboratory biomarker analysis|OTHER: pharmacological study	Dose Limiting Toxicities of EMD + RT and TMZ, pts will be evaluated from first dose through end of initiation cycle. (6 weeks of RT+TMZ +EMD and 4 weeks of EMD alone) to review dose limiting toxicity (DLT) using Common Terminology Criteria for Adverse Events (CTCAE) version 4.0 (Phase I) DLT defined as: Known TMZ hematological toxicities will not be considered dose limiting. Nonhematological toxi…	Overall Survival Based on Dose Level - Phase 2, survival calculated from date of initial histologic diagnosis and occurence of death. Pts at 500mg dose compared against Pts treated at 2000mg dose. Calculated using median, Up to 3 years|Frequency of Hematologic and Nonhematologic Adverse Events, The proportion of patients with grade 3 and grade 4 hematologic and non hematologic adverse events per …		National Cancer Institute (NCI)		ADULT, OLDER_ADULT	PHASE2	112	NIH	Allocation: RANDOMIZED|Intervention Model: PARALLEL|Masking: NONE|Primary Purpose: TREATMENT	NCI-2012-02932|NABTT 0306|CDR0000368451|U01CA062475	2005-04	2012-11	2012-11	2004-06-11	2016-02-25	2016-02-25
NCT02120287	Border Zone Stereotactic Radiosurgery With Bevacizumab in Patients With Glioblastoma Multiforme	https://clinicaltrials.gov/study/NCT02120287		This is a phase II study on the usage of stereotactic Gamma Knife radiosurgery as a boost to the tumor bed border zone in conjunction with the usage of bevacizumab.	Glioblastoma Multiforme|Glioblastoma - Category	DRUG: Bevacizumab|PROCEDURE: Magnetic Resonance Spectroscopy (MRS)|PROCEDURE: Border Zone Stereotactic Radiosurgery (BZ-SRS)	Overall Survival (OS), The number of months that a patient remains alive from the day first gamma knife surgery until the date of death or end of data collection for survival., Up to 2 years	6-month Progression-free Survival, The proportion of patients who did not experience disease progression per RANO as of 6 months from the date of radiosurgery. RANO (Response Assessment in Neuro-Oncology) Response Criteria for Progression using imaging features: 25% or more increase in enhancing lesions despite stable or increasing steroid dose increase (significant) in non-enhancing FLAIR/T2W le…		Ajay Niranjan	Genentech, Inc.	ADULT, OLDER_ADULT	PHASE2	16	OTHER	Allocation: NA|Intervention Model: SINGLE_GROUP|Masking: NONE|Primary Purpose: TREATMENT	13-063	2014-05	2018-03-31	2018-03-31	2014-04-22	2019-04-25	2019-05-07
NCT03020017	NU-0129 in Treating Patients With Recurrent Glioblastoma or Gliosarcoma Undergoing Surgery	https://clinicaltrials.gov/study/NCT03020017		The purpose of this research study is to evaluate the safety of the study drug, NU-0129, based on Spherical Nucleic Acid (SNA) platform when infused in patients with recurrent glioblastoma multiforme or gliosarcoma. The SNA consists of nucleic acids arranged on the surface of a small spherical gold nanoparticle. This is a first-in-human trial to determine the safety of NU-0129. NU-0129 can cross …	Gliosarcoma|Recurrent Glioblastoma	OTHER: Laboratory Biomarker Analysis|OTHER: Pharmacological Study|DRUG: Targeted Molecular Therapy	Number of Patients With Adverse Events, To evaluate the safety of intravenous NU-0129 in patients with recurrent GBM or GS, the number of adverse events will be assessed and will be graded according to the NCI's Common Terminology Criteria in Adverse Events (CTCAE) version 4.03 where the grading is as follows: Grade 1: Mild Grade 2: Moderate Grade 3: Severe Grade 4: Life-threatening Grade 5: Fata…	NU-0129 Concentration in Blood After Drug Administration Using Maximum Concentration, Blood samples will be collected post-infusion to analyze drug concentration at specific time points after drug administration. Median plasma concentrations of NU-0129 were derived from time profiles for both Seven different small interfering RNA (siRNA) and gold (Au) concentrations, with Au plasma concentration …		Northwestern University	National Cancer Institute (NCI)	ADULT, OLDER_ADULT	EARLY_PHASE1	8	OTHER	Allocation: NA|Intervention Model: SINGLE_GROUP|Masking: NONE|Primary Purpose: TREATMENT	NU 16C01|STU00203790|NU 16C01|P30CA060553|NCI-2016-02007	2017-05-25	2018-09-06	2020-08-19	2017-01-13	2022-08-26	2022-08-26
NCT01062399	Everolimus, Temozolomide, and Radiation Therapy in Treating Patients With Newly Diagnosed Glioblastoma Multiforme	https://clinicaltrials.gov/study/NCT01062399	RTOG 0913	RATIONALE: Everolimus may stop the growth of tumor cells by blocking some of the enzymes needed for cell growth and by blocking blood flow to the tumor. Drugs used in chemotherapy, such as temozolomide, work in different ways to stop the growth of tumor cells, either by killing the cells or by stopping them from dividing. Radiation therapy uses high energy x-rays to kill tumor cells. Giving evero…	Brain and Central Nervous System Tumors	DRUG: concurrent RAD001 10 mg/day|DRUG: concurrent temozolomide|RADIATION: Radiation therapy|DRUG: concurrent RAD001 2.5 mg/day|DRUG: concurrent RAD001 5 mg/day|DRUG: post-radiation RAD001 10 mg/day|DRUG: post-radiation temozolomide	Phase I: Number of Patients With Dose-limiting Toxicity (DLT), DLT is defined as any of the following events occurring during the first 8 weeks of treatment with RAD001 and temozolomide and attributable to the study drugs: any grade 3 or 4 thrombocytopenia, grade 4 anemia, or grade 4 neutropenia lasting more than 7 days; any non-hematologic grade 3 or greater adverse event (AE), excluding alopeci…	Phase II: Overall Survival (OS), Overall survival time is defined as time from/randomization to the date of death from any cause and is estimated by the Kaplan-Meier method. Patients last known to be alive are censored at the date of last contact., Analysis occured after 134 events (progression or death) were reported. Patients were followed from randomization to death or study termination whiche…		Radiation Therapy Oncology Group	National Cancer Institute (NCI)|NRG Oncology	ADULT, OLDER_ADULT	PHASE2	279	NETWORK	Allocation: RANDOMIZED|Intervention Model: PARALLEL|Masking: NONE|Primary Purpose: TREATMENT	RTOG 0913|RTOG-0913|CDR0000664302|NCI-2011-00885	2010-12	2016-06	2022-05-20	2010-02-04	2018-01-23	2022-06-09
NCT00641706	Vorinostat and Bortezomib in Treating Patients With Progressive, Recurrent Glioblastoma Multiforme	https://clinicaltrials.gov/study/NCT00641706		This phase II trial is studying how well giving vorinostat together with bortezomib works in treating patients with progressive, recurrent glioblastoma multiforme. Vorinostat and bortezomib may stop the growth of tumor cells by blocking some of the enzymes needed for cell growth. Giving vorinostat together with bortezomib may kill more tumor cells.	Adult Giant Cell Glioblastoma|Adult Glioblastoma|Adult Gliosarcoma|Recurrent Adult Brain Tumor	DRUG: vorinostat|PROCEDURE: therapeutic conventional surgery|DRUG: bortezomib	Progression-free Survival at 6 Months, Estimated using the Binomial point estimator (number of successes divided by the total number of evaluable patients). A patient is classified as a success if alive and progression-free at 6 months. For patients with bidimensionally measurable disease (measurable disease), progression is defined as \> 25% increase in product of perpendicular diameters of cont…	Overall Survival, Estimated using Kaplan-Meier survival curve., From study registration to date of death due to any cause or last follow-up (up to 5 years)|Time to Progression, Estimated using Kaplan-Meier survival curve. Patients who died were considered to have disease progression at the time of death unless there was documented evidence that no progression occurred before death. For patients w…		National Cancer Institute (NCI)		ADULT, OLDER_ADULT	PHASE2	44	NIH	Allocation: NON_RANDOMIZED|Intervention Model: PARALLEL|Masking: NONE|Primary Purpose: TREATMENT	NCI-2009-00668|NCI-2009-00668|CDR0000590113|NCCTG-N0779|N0779|N0779|U10CA025224	2008-07	2010-07	2010-11	2008-03-24	2013-07-10	2014-05-14
NCT00112736	Erlotinib and Temsirolimus in Treating Patients With Recurrent Malignant Glioma	https://clinicaltrials.gov/study/NCT00112736		Erlotinib and temsirolimus and may stop the growth of tumor cells by blocking some of the enzymes needed for cell growth. This phase I/II trial is studying the side effects and best dose of temsirolimus when given together with erlotinib and to see how well they work in treating patients with recurrent malignant glioma.	Adult Anaplastic Astrocytoma|Adult Anaplastic Oligodendroglioma|Adult Diffuse Astrocytoma|Adult Giant Cell Glioblastoma|Adult Glioblastoma|Adult Gliosarcoma|Adult Mixed Glioma|Adult Pilocytic Astrocytoma|Adult Pineal Gland Astrocytoma|Adult Subependymal Giant Cell Astrocytoma|Recurrent Adult Brain Tumor	DRUG: erlotinib|DRUG: temsirolimus|PROCEDURE: therapeutic conventional surgery|OTHER: laboratory biomarker analysis|OTHER: pharmacological study	Maximum Tolerated Dose (Phase I), Oral erlotinab at 150mg constant dose, 3 pts will be treated with temsirolimus IV with escalating doses, starting at 50mg. Doses will increase or decrease based on toxicity observed. 3 pts will be treated at each dose level - 3 dose levels were observed: 50mg, 25mg, and 15mg, based on first 4 weeks of treatment - cycle 1|Safety/Dose Limiting Toxities Phase I, Dos…			National Cancer Institute (NCI)		ADULT, OLDER_ADULT	PHASE2	69	NIH	Allocation: NON_RANDOMIZED|Intervention Model: SINGLE_GROUP|Masking: NONE|Primary Purpose: TREATMENT	NCI-2012-02921|NCI-2012-02921|CDR0000429553|NABTC04-02|NABTC-04-02|U01CA062399	2005-04	2010-04	2014-04	2005-06-03	2015-06-15	2015-06-15
NCT00589875	Phase 2a Study of CAN-2409 With Standard Radiation Therapy for Malignant Glioma	https://clinicaltrials.gov/study/NCT00589875	BrTK02	The purpose of this study was to evaluate the safety and potential efficacy of CAN-2409 (also known / previously described as AdV-tk, GMCI) for malignant gliomas. The approach used an adenoviral vector (disabled virus) engineered to express the Herpes thymidine kinase gene (aglatimagene besadenovec, CAN-2409), followed by an antiherpetic prodrug, valacyclovir. CAN-2409 was injected into the resec…	Malignant Glioma|Glioblastoma Multiforme|Anaplastic Astrocytoma|High Grade Glioma	BIOLOGICAL: CAN-2409|DRUG: Valacyclovir|DRUG: Temozolomide|RADIATION: Radiation therapy	Number of Participants With Treatment Related Adverse Events, 2 months	Overall Survival, 5 years	Progression Free Survival, 24 months|Functional Assessment of Cancer Therapy - Brain (FACT-Br), 24 months	Candel Therapeutics, Inc.		ADULT, OLDER_ADULT	PHASE2	52	INDUSTRY	Allocation: NA|Intervention Model: SINGLE_GROUP|Masking: NONE|Primary Purpose: TREATMENT	BrTK02	2007-03	2015-12	2016-08	2008-01-10	2024-04-03	2024-04-03
NCT00302159	Valproic Acid With Temozolomide and Radiation Therapy to Treat Brain Tumors	https://clinicaltrials.gov/study/NCT00302159		Background: * Radiation therapy with temozolomide (an anti-cancer drug) is standard therapy for treating brain tumors called glioblastomas. * The drug valproic acid, currently approved for treating seizures, has been shown in laboratory tests to increase the radiosensitivity of glioma cells. Objectives: -To determine the effectiveness of adding valproic acid to standard treatment with radiation t…	High Grade Gliomas|Brain Tumors	PROCEDURE: adjuvant therapy|DRUG: Temozolomide|DRUG: Valproic Acid|RADIATION: Radiation therapy	Median Progression Free Survival., Progression free survival is the interval from initiation of treatment on protocol to symptomatic or radiographic progression. Progressive disease is a \>25% increase in contrast enhancing tumor volume documented at the initiation of treatment on protocol., up to 51 months|Percentage of Participants With Progression Free Survival at 6, 12, and 24 Months, Percent…	Number of Participants With Adverse Events, Here is the number of participants with adverse events. For a detailed list of adverse events, see the adverse event module., 6 years, 7 months and 27 days		National Cancer Institute (NCI)		ADULT, OLDER_ADULT	PHASE2	43	NIH	Allocation: NA|Intervention Model: SINGLE_GROUP|Masking: NONE|Primary Purpose: TREATMENT	060112|06-C-0112	2006-03	2013-06	2014-11	2006-03-13	2014-06-24	2016-08-18
NCT00004259	Radiation Therapy Combined With Chemotherapy in Treating Patients With Anaplastic Astrocytoma or Mixed Gliomas	https://clinicaltrials.gov/study/NCT00004259		RATIONALE: Radiation therapy uses high-energy x-rays to damage tumor cells. Drugs used in chemotherapy, such as temozolomide, carmustine, and lomustine, use different ways to stop tumor cells from dividing so they stop growing or die. Combining radiation therapy with chemotherapy may kill more tumor cells. PURPOSE: This randomized phase III trial is studying radiation therapy and temozolomide to …	Brain and Central Nervous System Tumors	DRUG: BCNU 80mg/m2|DRUG: TMZ 200mg/m2|RADIATION: radiation therapy|DRUG: CCNU|DRUG: BCNU 150mg/m2|DRUG: BCNU 200mg/m2|DRUG: TMZ 150mg/m2 six 6-week cycles|DRUG: TMZ 150mg/m2 six 8-week cycles	(Phase III) Overall Survival (OS), Survival time is defined as time from randomization to date of death from any cause and is estimated by the Kaplan-Meier method. Patients last known to be alive are censored at the date of last contact. Per the protocol, the pilot arms were not included in the Phase III analyses., From randomization to date of death. Patients are followed until death. Analysis o…	(Phase III) Time to Tumor Progression (TTP), Three-year rate is reported. Progression is defined as a radiographic increase in size of the lesion by \> 25%, recurrence of the study lesion, or the development of new lesions, confirmed by imaging. Time to tumor progression was estimated using the cumulative incidence function (CIF) on tumor progression, with death as a competing risk. Per the proto…		Radiation Therapy Oncology Group	National Cancer Institute (NCI)|North Central Cancer Treatment Group|Eastern Cooperative Oncology Group|NRG Oncology	ADULT, OLDER_ADULT	PHASE3	230	NETWORK	Allocation: RANDOMIZED|Intervention Model: PARALLEL|Masking: NONE|Primary Purpose: TREATMENT	RTOG-9813|CDR0000067512|ECOG-R9813|NCCTG-RTOG-9813	2000-06	2015-02-01	2018-05-14	2003-01-27	2017-11-13	2019-09-12
NCT00354913	Imatinib Mesylate and Hydroxyurea in Treating Patients With Recurrent or Progressive Meningioma	https://clinicaltrials.gov/study/NCT00354913		RATIONALE: Imatinib mesylate may stop the growth of tumor cells by blocking some of the enzymes needed for cell growth. Drugs used in chemotherapy, such as hydroxyurea, work in different ways to stop the growth of tumor cells, either by killing the cells or by stopping them from dividing. Giving imatinib mesylate together with hydroxyurea may kill more tumor cells. PURPOSE: This phase II trial is…	Glioblastoma|Gliosarcoma	DRUG: hydroxyurea|DRUG: imatinib mesylate	Progression-free Survival at 6 Months, Percentage of participants surviving six months from the start of study treatment without progression of disease. PFS was defined as the time from the date of study treatment initiation to the date of the first documented progression according to the Macdonald criteria, or death due to any cause., From the date of study treatment initiation to the date of th…	Median Progression-free Survival (PFS), Time in months from the start of study treatment to the date of first progression according to Macdonald criteria, or to death due to any cause. Patients alive who had not progressed as of the last follow-up had PFS censored at the last follow-up date. Median PFS was estimated using a Kaplan-Meier curve., From the date of study treatment initiation to the d…		Duke University	National Cancer Institute (NCI)|Novartis Pharmaceuticals	ADULT, OLDER_ADULT	PHASE2	21	OTHER	Allocation: NA|Intervention Model: SINGLE_GROUP|Masking: NONE|Primary Purpose: TREATMENT	Pro00006768|DUMC-7082-05-4R0|NOVARTIS-DUMC-7082-05-4R0	2005-05	2009-03	2010-10	2006-07-20	2013-01-14	2013-01-18
NCT01032200	Armodafinil in Treating Fatigue Caused By Radiation Therapy in Patients With Primary Brain Tumors	https://clinicaltrials.gov/study/NCT01032200		RATIONALE: Armodafinil may help relieve fatigue and improve quality of life in patients with cancer receiving radiation therapy to the brain. PURPOSE: This clinical trial is studying how well armodafinil works in treating fatigue caused by radiation therapy in patients with primary brain tumors.	Brain Tumors|Nervous System Tumors|Cognition Disorders|Fatigue	DRUG: Armodafinil|OTHER: placebo	Retention, Retention is defined as the percentage of participants who complete the 4 week post-RT questionnaires., 4 weeks post-RT (approximately 3 months post randomization)|Adherence, Adherence is the percentage of ideal number of pills taken while on study (based on returned diaries), 4 weeks post-RT (approximately 3 months post randomization)	Fatigue, Fatigue is measured by the fatigue subscale of the Functional Assessment of Chronic Illness Therapy Questionnaire. It consists of 13 questions each answered on a 0 to 4 scale. The fatigue score is the sum of the responses with some questions reverse scored. The total Score ranges from 0 to 52, with higher scores indicating less fatigue., 4 weeks post-RT|Sleepiness, Sleepiness as measured…		Wake Forest University Health Sciences	National Cancer Institute (NCI)	ADULT, OLDER_ADULT	PHASE2	54	OTHER	Allocation: RANDOMIZED|Intervention Model: PARALLEL|Masking: QUADRUPLE (PARTICIPANT, CARE_PROVIDER, INVESTIGATOR, OUTCOMES_ASSESSOR)|Primary Purpose: SUPPORTIVE_CARE	IRB00012856|U10CA081851|REBACCCWFU97509	2010-08-01	2013-01-08	2013-01-08	2009-12-15	2017-02-13	2021-09-28
NCT01806675	18F-FPPRGD2 PET/CT or PET/MRI in Predicting Early Response in Patients With Cancer Receiving Anti-Angiogenesis Therapy	https://clinicaltrials.gov/study/NCT01806675		The purpose of the study is to conduct research of a new PET radiopharmaceutical in cancer patients. The uptake of the novel radiopharmaceutical 18F-FPPRGD2 will be assessed in study participants with glioblastoma multiforme (GBM), gynecological cancers, and renal cell carcinoma (RCC) who are receiving antiangiogenesis treatment.	Adult Giant Cell Glioblastoma|Adult Glioblastoma|Adult Gliosarcoma|Male Breast Cancer|Metastatic Squamous Neck Cancer With Occult Primary Squamous Cell Carcinoma|Recurrent Adenoid Cystic Carcinoma of the Oral Cavity|Recurrent Adult Brain Tumor|Recurrent Basal Cell Carcinoma of the Lip|Recurrent Colon Cancer|Recurrent Esthesioneuroblastoma of the Paranasal Sinus and Nasal Cavity|Recurrent Hypophar…	DRUG: 18F-fludeoxyglucose (18F-FDG)|DRUG: 18F-FPPRGD2	Change From Baseline in Maximum Standard Uptake Values (SUVmax), Maximum standard uptake values (SUVmax) were assessed on the basis of position emission tomography (PET) scans using radiotracers 18F-FPPRGD2 and 18F-FDG at baseline and at regular medical care follow-up (6 to 12 weeks after initiation of treatment). The outcome is assessed as the difference in the maximum standard uptake values (SU…	Response Assessment by RANO Criteria, The treatment effect for participants with glioblastoma multiforme was to be assessed on the basis of post-treatment evaluation per the Response Assessment in Neuro-Oncology (RANO) Criteria. The outcome was the number \& proportion of participants that achieved either a complete response (CR) or partial response (PR), a number without dispersion. RANO criteri…		Sanjiv Sam Gambhir	National Cancer Institute (NCI)	ADULT, OLDER_ADULT	PHASE1	25	OTHER	Allocation: NON_RANDOMIZED|Intervention Model: PARALLEL|Masking: NONE|Primary Purpose: DIAGNOSTIC	IRB-25970|NCI-2013-00535|IRB-25970|VARIMG0002	2013-03-04	2016-12-07	2019-04	2013-03-07	2019-09-06	2019-10-03
NCT03216499	HIF-2 Alpha Inhibitor PT2385 in Treating Patients With Recurrent Glioblastoma	https://clinicaltrials.gov/study/NCT03216499	PT2385	This phase II trial studies how well HIF-2 alpha inhibitor PT2385 works in treating patients with recurrent glioblastoma. HIF-2 alpha inhibitor PT2385 may stop the growth of tumor cells by blocking some of the enzymes needed for cell growth.	Recurrent Glioblastoma	DRUG: HIF-2alpha Inhibitor PT2385|OTHER: Pharmacological Study|OTHER: Laboratory Biomarker Analysis|OTHER: Pharmacogenomic Study	Tumor Radiographic Response as Assessed by the RANO Criteria, Tumor radiographic response assessed by Response Assessment in Neuro-Oncology (RANO) criteria. * Complete Response (CR) = no change in size of T1-gadolinium-enhancing (T1-Gd+) disease, stable or reduced T2/FLAIR signal, no new lesion, no corticosteroid use, and stable or improved clinical status * Partial Response (PR) = ‚â•50% change …	Progression-free Survival (PFS), PFS (in months) will be estimated using Kaplan-Meier method along with 95% confidence interval. Definition of PFS is date treatment started to the date of progression., Assessed up to 2 years|Overall Survival, Overall survival (in months) will be estimated using Kaplan-Meier method along with 95% confidence interval., From the date of treatment start to the date o…	Pharmacokinetics (Cmin) for PT2385, Minimum concentration (Cmin) on Day 15 of cycle 1. * Cycle 1, Week 1, Day 1, Pre-dose 1: within 15 minutes prior to dose * Cycle 1, Week 1, Day 1, 6 Hours Post-dose 1: 6 hours +/- 15 minutes post-dose * Cycle 1, Week 3, Day 15, Pre-dose 1: within 30 minutes prior to dose, Day 15 cycle 1|Pharmacokinetics for PT2385 Drug Exposure, Drug exposure levels in 3 groups…	Sidney Kimmel Comprehensive Cancer Center at Johns Hopkins	National Cancer Institute (NCI)|Peloton Therapeutics, Inc., a subsidiary of Merck & Co., Inc. (Rahway, New Jersey USA)	ADULT, OLDER_ADULT	PHASE2	24	OTHER	Allocation: NA|Intervention Model: SINGLE_GROUP|Masking: NONE|Primary Purpose: TREATMENT	ABTC 1602|IRB00132128|UM1CA137443	2017-09-14	2019-08-31	2020-06-05	2017-07-13	2020-09-21	2022-05-09
NCT00671970	Phase (Ph) II Bevacizumab + Erlotinib for Patients (Pts) With Recurrent Malignant Glioma (MG)	https://clinicaltrials.gov/study/NCT00671970		Primary objective: To estimate 6-month progression free survival probability of pts w recurrent malignant gliomas treated w erlotinib + bevacizumab. Secondary Objectives: To evaluate safety \& tolerability of erlotinib + bevacizumab among pts w recurrent malignant gliomas To evaluate radiographic response of pts w recurrent malignant gliomas treated w erlotinib + bevacizumab To evaluate pharmacok…	Glioblastoma|Gliosarcoma	DRUG: Bevacizumab and Erlotinib	6 Month Progression-free Survival, The proportion of patients alive and progression free at 6 months, 6 months	Radiographic Response, The number of participants with complete or partial response as determined by the following criteria: * Complete response (CR): Disappearance of all enhancing tumor on contrast enhanced MRI scan. Patient must be off steroids or only on adrenal maintenance doses. * Partial response (PR): Greater than or equal to a 50% reduction in the size (products of the largest perpendicu…		Duke University	Genentech, Inc.	ADULT, OLDER_ADULT	PHASE2	57	OTHER	Allocation: NA|Intervention Model: SINGLE_GROUP|Masking: NONE|Primary Purpose: TREATMENT	Pro00000220	2007-02	2008-11	2010-04	2008-05-06	2013-05-13	2013-05-13
NCT00727506	BIBW 2992 (Afatinib) With or Without Daily Temozolomide in the Treatment of Patients With Recurrent Malignant Glioma	https://clinicaltrials.gov/study/NCT00727506		Phase I Part: To determine the maximum tolerated dose (MTD) and pharmacokinetics of BIBW 2992 administered in combination with TMZ in patients with recurrent malignant gliomas (WHO Grade III and IV). Phase II Part: To estimate the efficacy and safety of BIBW 2992 monotherapy and BIBW 2992 / TMZ combination therapy compared to TMZ monotherapy (three treatment arms) in patients with recurrent GBM. …	Glioma	DRUG: BIBW 2992|DRUG: TMZ|DRUG: BIBW 2992 plus TMZ	Number of Participants With DLT- Phase I, Number of Participants With Dose Limiting Toxicities (DLT) - Phase I Part, From randomization till data cut-off (10 Jun 2009), with a mean treatment duration of 51 days|Progression-free Survival (PFS-6) at Six Months - Phase II, PFS-6 is defined as probability of patients surviving to six months after randomization without progression. Disease progression…	Objective Tumor Response in Phase I, Objective Tumor Response is defined as complete response (CR) and partial response (PR) according to the MacDonald criteria assessed by central independent review., From treatment start until the date of first documented progression or data cutoff at May 12, 2011, whichever came first, with a mean treatment duration of 69.7 days.|Objective Tumor Response in Ph…		Boehringer Ingelheim		ADULT, OLDER_ADULT	PHASE2	151	INDUSTRY	Allocation: RANDOMIZED|Intervention Model: PARALLEL|Masking: NONE|Primary Purpose: TREATMENT	1200.36	2008-07-14	2011-05-12	2016-05-25	2008-08-04	2014-01-24	2017-08-15
NCT01753713	Dovitinib in Treating Patients With Recurrent or Progressive Glioblastoma	https://clinicaltrials.gov/study/NCT01753713		This phase II trial studies how well dovitinib works in treating patients with recurrent or progressive glioblastoma. Dovitinib may stop the growth of tumor cells by blocking some of the enzymes needed for cell growth	Adult Giant Cell Glioblastoma|Adult Glioblastoma|Adult Gliosarcoma|Recurrent Adult Brain Tumor	DRUG: dovitinib|OTHER: laboratory biomarker analysis	Arm 1: Progression Free Survival (PFS), Number of anti-angiogenic therapy (including anti-VEGF therapy or bevacizumab) naive patients with recurrent glioblastoma (GBM). The progression- free survival (PFS) at 6 months is defined as the time from randomization to objective tumor progression or death. So patients who have CR, PR or SD at 6 months will constitute PFS-6. Progression is defined using …	Toxicity Assessed Using Common Terminology Criteria for Adverse Events (CTCAE) Version 4.0, Number of adverse events in patients in both populations (grade 1-5). Grade 1 are defined as mild events characterized as asymptomatic or mild symptoms; clinical or diagnostic observations only; no intervention indicated. Grade 2 are moderate events with minimal, local or non invasive interventions indicat…	Changes From Baseline in Circulating Growth Factors and Soluble Receptors., To assess the pharmacodynamic effect of dovitinib on potential plasma biomarkers that may include measuring concentrations of circulating, microparticles, PlGF, PDGF-AA, PDGF-AB, PDGF-BB, SDF-la, thrombospondin-l, Angl, and 11-6, IL-8 and FGF., Up to 30 days after treatment	Manmeet Ahluwalia, MD	National Cancer Institute (NCI)|Novartis	ADULT, OLDER_ADULT	PHASE2	33	OTHER	Allocation: NON_RANDOMIZED|Intervention Model: PARALLEL|Masking: NONE|Primary Purpose: TREATMENT	CASE4312|NCI-2012-02284	2012-12-20	2015-01-28	2017-09-20	2012-12-20	2017-08-08	2017-12-12
NCT02526017	Study of Cabiralizumab in Combination With Nivolumab in Patients With Selected Advanced Cancers	https://clinicaltrials.gov/study/NCT02526017	FPA008-003	Phase 1a/1b does-escalation study of cabiralizumab alone and with nivolumab in advanced solid tumors.	Advanced Solid Tumors|Head and Neck Cancer|Pancreatic Cancer|Ovarian Cancer|Renal Cell Carcinoma|Malignant Glioma|Non-small Cell Lung Cancer	BIOLOGICAL: Cabiralizumab|BIOLOGICAL: Nivolumab	Safety: Number of Participants With Grade 3 or Grade 4 Adverse Events (AEs) and Laboratory Abnormalities Defined as Dose Limiting Toxicities (DLT) (Phase 1a), A DLT was defined as a study drug-related ‚â• Grade 3 AE (using National Cancer Institute Common Terminology Criteria for Adverse Events v 4.03) occurring during the first 28-days, excluding Grade 3 tumor flare (defined as local pain, irrit…	Efficacy: Overall Survival (Phase 1b), Overall survival (OS) was defined as the time from first dose of study drug to death due to any cause. OS was calculated using the Kaplan-Meier method. Participants who did not die while on study were censored on the date they were last known to be alive., From first dose of study drug up to the end of study; maximum time on study in Phase 1b was 35.9 months…		Five Prime Therapeutics, Inc.	Bristol-Myers Squibb	ADULT, OLDER_ADULT	PHASE1	313	INDUSTRY	Allocation: NON_RANDOMIZED|Intervention Model: SEQUENTIAL|Masking: NONE|Primary Purpose: TREATMENT	FPA008-003	2015-09-08	2019-11-18	2019-11-18	2015-08-18	2022-03-09	2022-03-09
NCT01248949	A Study to Evaluate the Safety and Antitumor Activity in Subjects With Advanced Solid Tumors	https://clinicaltrials.gov/study/NCT01248949		To determine the maximum tolerated dose or optimal biological dose, and the safety profile of MEDI3617 when given as a single-agent or in combination with other chemotherapeutic agents in subjects with advanced solid malignancies resistant to standard therapy.	Advanced Solid Tumors|Advanced Recurrent Ovarian Tumors	DRUG: MEDI3617|DRUG: Bevacizumab|DRUG: Paclitaxel|DRUG: Carboplatin	Number of Participants With Dose Limiting Toxicities (DLTs), DLT was defined as any treatment-related, grade 3 or higher toxicity (according to the National Cancer Institute's Common Terminology Criteria for Adverse Events \[NCI CTCAE\] version 4.0); occurring during the first 21 or 28 days after the initial administration of MEDI3617., From the time of first administration of MEDI3617 single age…	Maximum Observed Serum Concentration (Cmax) of MEDI3617, Cmax is the maximum observed serum concentration of MEDI3617. Here, "n" is number of participants analyzed for this endpoint at a specific dose., Days 1, 2 (MEDI3617 single agent only), 4, 8, 15 (Cycle 1); Day 1 (Cycle 2 and every cycle after), Day 15 (MEDI3617 + bev Q2W and MEDI3617 + paclitaxel only, Cycle 2 and every cycle after); end of…		MedImmune LLC		ADULT, OLDER_ADULT	PHASE1	162	INDUSTRY	Allocation: NA|Intervention Model: SINGLE_GROUP|Masking: NONE|Primary Purpose: TREATMENT	CD-ON-MEDI3617-1043	2010-10	2015-07	2015-10	2010-11-25	2017-03-29	2017-03-29
NCT03242824	The Utility of 18F-DOPA-PET in the Treatment of Recurrent High-grade Glioma	https://clinicaltrials.gov/study/NCT03242824		This proposal is for a pilot study comparing volumes of 18F-DOPA-PET avidity with contrast enhancement and T2 FLAIR on MRI. Investigators then plan to compare patterns of failure with target volumes, pre-treatment MRI changes and pre-treatment 18F-DOPA-PET.	Glioma	DRUG: Fluorine F 18 Fluorodopa|RADIATION: Intensity-Modulated Radiation Therapy|PROCEDURE: Positron Emission Tomography	Proportion of Participants With Progression-free Survival, measured by reviewing 18F-DOPA-PET and conventional MRI with historical controls, up to 3 months	Overall Survival, Overall survival from initial diagnosis: Time from initial diagnosis to death from any cause censoring patients alive at their last follow-up, assessed up to 2 years from date of randomization, From date of diagnosis to date of death from any cause censoring patients alive at their last follow-up; patients assessed for survival up to 2 years from randomization. Diagnosis date oc…		Mayo Clinic		ADULT, OLDER_ADULT	PHASE2	21	OTHER	Allocation: NA|Intervention Model: SINGLE_GROUP|Masking: NONE|Primary Purpose: TREATMENT	16-006072|MC167B|NCI-2017-02479	2017-09-29	2020-06-16	2021-06-16	2017-08-08	2022-07-05	2023-03-14
NCT01756352	FET-PET for Evaluation of Response of Recurrent GBM to Avastin	https://clinicaltrials.gov/study/NCT01756352		Hypothesis: The central hypothesis underlying the proposed research study is that FET-PET will predict durable benefit in patients receiving anti-angiogenic benefit for presumed recurrent GBM (i.e. progression-free survival and overall survival). We have defined one primary specific aim, for which we expect to obtain definitive results, and two secondary aims, under which we plan to generate prel…	Glioblastoma Multiforme|GBM	DRUG: 18F-FET	Progression-free Survival, The primary objective is to assess the utility of FET-PET imaging for prediction of progression-free survival in recurrent glioblastoma., From date of baseline PET scan until the date of death from any cause, assessed up to 2 years.	Overall Survival, The secondary objective is to assess the utility of FET-PET imaging for prediction of overall survival in recurrent glioblastoma., From date of baseline PET scan until the date of death from any cause, assessed up to 2 years.		Marcelo F. Di Carli, MD, FACC		ADULT, OLDER_ADULT	PHASE2	13	OTHER	Allocation: NA|Intervention Model: SINGLE_GROUP|Masking: NONE|Primary Purpose: DIAGNOSTIC	2012P002678	2013-02	2015-09-13	2015-09-13	2012-12-25	2019-10-30	2019-10-30
NCT00990652	Presurgery Bortezomib for Recurrent Malignant Gliomas Followed by Postop Bortezomib & Temozolomide	https://clinicaltrials.gov/study/NCT00990652		Bortezomib may stop the growth of tumor cells by blocking some of the enzymes needed for cell growth. Drugs used in chemotherapy, such as temozolomide, work in different ways to stop the growth of tumor cells, either by killing the cells or by stopping them from dividing. Giving bortezomib before surgery may make the tumor smaller and reduce the amount of normal tissue that needs to be removed. G…	Brain and Central Nervous System Tumors	DRUG: Bortezomib|DRUG: Temozolomide	Number of Patients Surviving Without Disease Progression After 6 Months, Patients will be monitored from date of first treatment to the date of first observation of progressive disease, non-reversible neurologic progression or increasing steroid requirements, death due to any cause, or early discontinuation of treatment. Progression-free survival will be defined as the absence of any of the above…	Number of Participants Achieving a Response to Treatment (Either Complete or Partial Response) as Defined by MacDonald Criteria, This measure was assessed only in patients who had residual tumor post-operatively. Per MacDonald Criteria: Complete Response requires complete disappearance of all measurable \& evaluable disease, no new lesions, no evidence of non-evaluable disease, and only minimal o…	Correlation of Expression of NFKBIA Gene With Response to Therapy and Survival., The effects of bortezomib on the endogenous modulators of NF-Kappa B pathways, especially the NFKBIA gene (nuclear factor of kappa light polypeptide gene enhancer in B-cells inhibitor, alpha) were assessed using novel assay technology; expression of NFKBIA was then correlated with response to therapy and patient surv…	Northwestern University	Millennium Pharmaceuticals, Inc.	ADULT, OLDER_ADULT	PHASE2	10	OTHER	Allocation: NA|Intervention Model: SINGLE_GROUP|Masking: NONE|Primary Purpose: TREATMENT	NU 08C5|STU00008280	2009-05	2011-04	2012-10	2009-10-07	2014-01-13	2014-01-13
NCT01631552	Study of Sacituzumab Govitecan-hziy (IMMU-132) in Adults With Epithelial Cancer	https://clinicaltrials.gov/study/NCT01631552		The primary objective in Phase I is to evaluate the safety and tolerability of sacituzumab govitecan-hziy (SG) as a single agent administered in 21-day treatment cycles in previously treated participants with advanced epithelial cancer. In Phase II, the primary objective is to evaluate the safety and efficacy of sacituzumab govitecan-hziy administered in 21-day treatment cycles at a dose selected…	Gastric Adenocarcinoma|Esophageal Cancer|Hepatocellular Carcinoma|Non-small Cell Lung Cancer|Small Cell Lung Cancer|Ovarian Epithelial Cancer|Carcinoma Breast Stage IV|Hormone-refractory Prostate Cancer|Head and Neck Cancers- Squamous Cell|Renal Cell Cancer|Urinary Bladder Neoplasms|Cervical Cancer|Endometrial Cancer|Glioblastoma Multiforme|Triple Negative Breast Cancer|Pancreatic Cancer	DRUG: Sacituzumab Govitecan-hziy (SG)	Percentage of Participants Experiencing Any Treatment Emergent Adverse Events and Serious Treatment Emergent Adverse Events, Treatment-emergent adverse events (TEAEs) were defined as any adverse events (AEs) that begin or worsen on or after the start of study drug through 30 days after the last dose of study drug. The severity was graded based on the National Cancer Institute's Common Terminology…	Duration of Response by ICR, Duration of Response was defined as the duration of overall response measured from the time measurement criteria are met for CR or PR (whichever is first recorded) until the first date that recurrent or progressive disease is objectively documented (taking as reference for progressive disease the smallest measurements recorded since the treatment started). Per planned…		Gilead Sciences		ADULT, OLDER_ADULT	PHASE2	515	INDUSTRY	Allocation: NON_RANDOMIZED|Intervention Model: SEQUENTIAL|Masking: NONE|Primary Purpose: TREATMENT	IMMU-132-01	2012-12-17	2019-03-01	2020-08-13	2012-06-29	2021-04-06	2021-08-12
NCT01454596	CAR T Cell Receptor Immunotherapy Targeting EGFRvIII for Patients With Malignant Gliomas Expressing EGFRvIII	https://clinicaltrials.gov/study/NCT01454596		Background: The National Cancer Institute (NCI) Surgery Branch has developed an experimental therapy for treating patients with gliomas that involves taking white blood cells from the patient, growing them in the laboratory in large numbers, genetically modifying these specific cells with a type of virus (retrovirus) to attack only the tumor cells, and then giving the cells back to the patient. T…	Malignant Glioma|Glioblastoma|Brain Cancer|Gliosarcoma	BIOLOGICAL: Epidermal growth factor receptor(EGFRv)III Chimeric antigen receptor (CAR) transduced PBL|DRUG: Aldesleukin|DRUG: Fludarabine|DRUG: Cyclophosphamide	Number of Treatment Related Adverse Events, Aggregate of all adverse events ‚â•Grade 3 that are possibly, probably, and definitely related to treatment. Adverse events were assessed by the Common Terminology Criteria in Adverse Events (CTCAE v4.0). Per CTCAE, Grade 3 adverse events are severe, Grade 4 is life threatening, and Grade 5 is death., From 4 weeks after cell infusion up to 77 days|Progr…	Number of Patients With an Objective Response, Objective response was assessed by comparison with baseline dynamic contrast enhanced magnetic resonance imaging with perfusion using Neuro-oncology Working Group proposed guidelines. Complete Response is disappearance of all measurable and non-measurable disease for at least 4 weeks. Partial Response is \>/= 50% decrease in lesions for at least 4 we…		National Cancer Institute (NCI)		ADULT, OLDER_ADULT	PHASE1	18	NIH	Allocation: NON_RANDOMIZED|Intervention Model: SEQUENTIAL|Masking: NONE|Primary Purpose: TREATMENT	110266|11-C-0266	2012-05-16	2018-11-01	2019-01-17	2011-10-19	2019-08-21	2019-08-21
NCT02327078	A Study of the Safety, Tolerability, and Efficacy of Epacadostat Administered in Combination With Nivolumab in Select Advanced Cancers (ECHO-204)	https://clinicaltrials.gov/study/NCT02327078		This is a Phase 1/2, open label study. Phase 1 consists of 2 parts. Part 1 is a dose-escalation assessment of the safety and tolerability of epacadostat administered with nivolumab in subjects with select advanced solid tumors and lymphomas. Part 2 will evaluate the safety and tolerability of epacadostat in combination with nivolumab and chemotherapy in subjects with squamous cell carcinoma of he…	B-cell Malignancies|Colorectal Cancer (CRC)|Head and Neck Cancer|Lung Cancer|Lymphoma|Melanoma|Ovarian Cancer|Glioblastoma	DRUG: Nivolumab|DRUG: Epacadostat|DRUG: Chemotherapy	Phase 1, Part 1: Number of Participants With Dose Limiting Toxicities (DLTs), A DLT was defined as occurrence of any treatment-emergent adverse event (TEAE) in Phase 1 Parts 1 and 2. DLT included all TEAE of specified grades such as 1) Hematologic toxicities - any Grade 4 thrombocytopenia or neutropenia, anemia, febrile neutropenia, ‚â• Grade 3 hemolysis, thrombocytopenia and 2) Nonhematologic to…	Phase 1, Part 2: ORR Per RECIST v1.1 and for Participants With Advanced or Metastatic SCCHN and Advanced or Metastatic NSCLC, ORR was defined as percentage of participants having CR or PR as determined by investigator assessment of radiographic disease per RECIST v1.1. CR per RECIST v 1.1 was defined as disappearance of all target lesions. PR: At least a 30% decrease in the sum of diameters (SOD)…		Incyte Corporation	Bristol-Myers Squibb	ADULT, OLDER_ADULT	PHASE2	307	INDUSTRY	Allocation: NON_RANDOMIZED|Intervention Model: PARALLEL|Masking: NONE|Primary Purpose: TREATMENT	INCB 24360-204 / ECHO-204	2014-11-26	2020-06-16	2020-06-16	2014-12-30	2023-04-26	2023-04-26
NCT02186509	Alisertib and Fractionated Stereotactic Radiosurgery in Treating Patients With Recurrent High Grade Gliomas	https://clinicaltrials.gov/study/NCT02186509		This phase I trial studies the side effects and best dose of alisertib when combined with fractionated stereotactic radiosurgery in treating patients with high-grade gliomas that have returned after previous treatment with radiation therapy (recurrent). Alisertib may stop the growth of tumor cells by blocking an enzyme needed for the cells to divide. Radiation therapy uses high energy x rays to k…	Adult Anaplastic Astrocytoma|Adult Anaplastic Ependymoma|Adult Anaplastic Oligodendroglioma|Adult Brain Stem Glioma|Adult Diffuse Astrocytoma|Adult Giant Cell Glioblastoma|Adult Glioblastoma|Adult Gliosarcoma|Adult Mixed Glioma|Adult Oligodendroglioma|Adult Pilocytic Astrocytoma|Adult Pineal Gland Astrocytoma|Adult Subependymal Giant Cell Astrocytoma|Recurrent Adult Brain Tumor	RADIATION: Hyperfractionated radiation therapy|RADIATION: Stereotactic radiosurgery|DRUG: Alisertib|PROCEDURE: Quality-of-life assessment	Maximum Tolerated Dose (MTD) of Alisertib, Defined as the dose at which \>= 2 patients experience dose-limiting toxicity, graded in severity according to the National Cancer Institute Common Terminology Criteria for Adverse Events version 4.0, Up to 30 days after completion of radiation therapy	Number of Participants With Complete or Partial Response, 95% confidence intervals will be computed. Response was defined by the Updated Response Assessment Criteria for High-Grade Gliomas: Response Assessment in Neuro-Oncology Work Group (RANO), Up to 5 years|Number of Participants With Progression Free Survival at 6 Months, Estimated through the Kaplan-Meier method., At 6 months|Number of Parti…		Sidney Kimmel Cancer Center at Thomas Jefferson University	Millennium Pharmaceuticals, Inc.	ADULT, OLDER_ADULT	PHASE1	17	OTHER	Allocation: NA|Intervention Model: SINGLE_GROUP|Masking: NONE|Primary Purpose: TREATMENT	13P.528|2013-12	2015-01-30	2017-03-31	2018-12-31	2014-07-10	2019-09-09	2023-09-07
NCT00995007	A Randomized Phase II Trial of Vandetanib (ZD6474) in Combination With Carboplatin Versus Carboplatin Alone Followed by Vandetanib Alone in Adults With Recurrent High-Grade Gliomas	https://clinicaltrials.gov/study/NCT00995007		Background: * Growth of new blood vessels (angiogenesis) provides many tumors, including brain tumors, with needed nutrients and oxygen for cancer cells to survive. One possible treatment for different kinds of cancer involves treatment with drugs that slow or stop angiogenesis and prevent further tumor growth. * Vandetanib is an oral medication known to block angiogenesis and has shown significa…	Glioblastoma Multiforme|Gliosarcoma|Anaplastic Astrocytoma|Anaplastic Oligodendroglioma|Anaplastic Mixed Oligoastrocytoma	DRUG: ZD6474 (Vandetanib)|DRUG: Carboplatin	Progression Free Survival at 6 Months, Percentage of participants who are alive and progression-free at 6 months., 6 months	Overall Survival, Time between the first day of treatment and the day of death., Time between the first day of treatment and the day of death, up to 1.5 years|Number of Participants With Adverse Events, Here is the number of participants with adverse events. For a detailed list of adverse events, see the adverse event module., 70 months and 19 days		National Cancer Institute (NCI)		ADULT, OLDER_ADULT	PHASE2	112	NIH	Allocation: RANDOMIZED|Intervention Model: PARALLEL|Masking: NONE|Primary Purpose: TREATMENT	090222|09-C-0222	2009-09	2015-06	2015-12	2009-10-14	2016-03-29	2016-03-29
NCT03367715	Nivolumab, Ipilimumab, and Short-course Radiotherapy in Adults With Newly Diagnosed, MGMT Unmethylated Glioblastoma	https://clinicaltrials.gov/study/NCT03367715		This is a single arm, open-label, phase II trial of nivolumab, ipilimumab and short-course radiation therapy in adult patients with newly diagnosed, MGMT unmethylated GBM with the primary objective of determining the overall survival at 1 year.	MGMT-unmethylated Glioblastoma (GBM)|GBM	DRUG: Nivolumab|DRUG: Ipilimumab|RADIATION: Radiation Therapy (RT)	1-year Overall Survival (OS), Survival rate is defined as the percentage of participants who survived at 1 year (from either the date of diagnosis or the start of treatment for a disease), 1 year	Median Overall Survival (OS), Median survival rate of evaluable participants will be reported in months of survival, 3 years|Median Progression Free Survival (PFS), The length of time during and after the treatment that a patient lives with the disease but it does not get worse., 3 years		NYU Langone Health		ADULT, OLDER_ADULT	PHASE2	10	OTHER	Allocation: NA|Intervention Model: SINGLE_GROUP|Masking: NONE|Primary Purpose: TREATMENT	17-00218	2018-02-07	2021-05-20	2022-03-17	2017-12-11	2022-07-01	2022-07-01
NCT00323115	Phase II Feasibility Study of Dendritic Cell Vaccination for Newly Diagnosed Glioblastoma Multiforme	https://clinicaltrials.gov/study/NCT00323115		Adult patients who have surgical resection of newly diagnosed glioblastoma multiforme will be treated with radiotherapy/chemotherapy followed by dendritic cell vaccine. Chemotherapy will be administered after three vaccinations for one year or until progression of disease.	Glioblastoma Multiforme	BIOLOGICAL: Autologous Dendritic Cell|DRUG: Temozolomide|PROCEDURE: Radiotherapy|BIOLOGICAL: Dendritic Cell Vaccine	Tumor-specific Cytotoxic T-cell Response, MRI \& pheresis post vaccine, Day 42	Number of Adverse Events: Toxicity Profile of Intra-nodal DC/Tumor Lysate Vaccination, Adverse events attributed to vaccination. Collected and attributed adverse events at each study visit; monitored participants for adverse events for two hours following vaccination procedure., Until death or approximately 24 months after diagnosis|Number of Participants With Evaluable Data: Feasibility of Vacci…		Dartmouth-Hitchcock Medical Center		ADULT, OLDER_ADULT	PHASE2	11	OTHER	Allocation: NA|Intervention Model: SINGLE_GROUP|Masking: NONE|Primary Purpose: TREATMENT	D0536	2006-05	2008-04	2013-07	2006-05-09	2012-09-26	2018-10-10
NCT01013285	Bevacizumab, Temozolomide, and External Beam Radiation Therapy as First-Line Therapy in Treating Patients With Newly Diagnosed Glioblastoma Multiforme or Gliosarcoma	https://clinicaltrials.gov/study/NCT01013285		RATIONALE: Monoclonal antibodies, such as bevacizumab, can block tumor growth in different ways. Some block the ability of tumor cells to grow and spread. Others find tumor cells and help kill them or carry tumor-killing substances to them. Bevacizumab may also stop the growth of tumor cells by blocking blood flow to the tumor. Drugs used in chemotherapy, such as temozolomide, work in different w…	Brain and Central Nervous System Tumors	BIOLOGICAL: bevacizumab|DRUG: temozolomide|RADIATION: external beam radiation therapy	Overall Survival, 2 years	Time to Disease Progression, Progression is defined using Response Evaluation Criteria In Solid Tumors Criteria (RECIST v1.0), as a 20% increase in the sum of the longest diameter of target lesions, or a measurable increase in a non-target lesion, or the appearance of new lesions., 2 years|Progression-free Survival at 6 Months, participants who were alive and disease progression free at 6 months,…		Jonsson Comprehensive Cancer Center		ADULT, OLDER_ADULT	PHASE2	70	OTHER	Allocation: NA|Intervention Model: SINGLE_GROUP|Masking: NONE|Primary Purpose: TREATMENT	11-000558|UCLA-0604016|AVF3770s|CDR0000628787|GENENTECH-UCLA-0604016	2006-06	2013-10	2015-08	2009-11-13	2020-09-21	2020-09-21
NCT00782756	Bevacizumab, Temozolomide and Hypofractionated Radiotherapy for Patients With Newly Diagnosed Malignant Glioma	https://clinicaltrials.gov/study/NCT00782756		The purpose of this study is to test the safety of a new plan for treating glioblastoma. The usual first treatment for glioblastoma is to give focused radiation over 6 weeks in combination with a chemotherapy called temozolomide. In this study the radiation will be given over 2 weeks in combination with temozolomide and another drug, bevacizumab, will also be given. Our idea is that this treatmen…	Brain Cancer|Malignant Glioma	OTHER: radiotherapy (RT) in combination with temozolomide and bevacizumab	Number of Participants With Adverse Events, Safety assessments and toxicity grading will follow CTCAE Version 4 Grade, through study completion, an average of 1 year	Progression Free Survival, through study completion, an average of 1 year|Neurocognitive Outcome, through study completion, an average of 1 year		Memorial Sloan Kettering Cancer Center	Genentech, Inc.|National Institutes of Health (NIH)	ADULT, OLDER_ADULT	PHASE2	40	OTHER	Allocation: NA|Intervention Model: SINGLE_GROUP|Masking: NONE|Primary Purpose: TREATMENT	08-126	2008-10-28	2017-03-23	2017-03-23	2008-10-31	2018-02-06	2018-02-06
NCT00720356	Bevacizumab and Erlotinib After Radiation Therapy and Temozolomide in Treating Patients With Newly Diagnosed Glioblastoma Multiforme or Gliosarcoma	https://clinicaltrials.gov/study/NCT00720356		RATIONALE: Monoclonal antibodies, such as bevacizumab, can block tumor growth in different ways. Some block the ability of tumor cells to grow and spread. Others find tumor cells and help kill them or carry tumor-killing substances to them. Bevacizumab may also stop the growth of tumor cells by blocking blood flow to the tumor. Erlotinib may stop the growth of tumor cells by blocking some of the …	Brain and Central Nervous System Tumors	DRUG: bevacizumab|DRUG: erlotinib hydrochloride	Overall Survival, Overall survival (OS) will be measured from the start of treatment until death from any cause. At data cut off patients remaining alive will be censored at the last known date of contact., From start of treatment, during treatment and every 3 months following the end of treatment until death. Median follow up at time of OS data was 33 months.	Progression-free Survival at 12 Months, Progression free survival (PFS) will be assessed by CT or MRI scan using McDonald criteria. Progressive disease (PD) is defined as 25% increase in the sum of products of all measurable lesions over smallest sum observed (over baseline if no decrease) using the same techniques as baseline, OR clear worsening of any evaluable disease, OR appearance of any new…	Changes in Tumor Blood Flow Based on MR Perfusion, Data from consenting patients will be used to assess of changes in tumor blood flow based on MR perfusion using MRI scans. Two scans will be completed prior to treatment on study; the first after surgery buta before radiation, the second within 14 days before starting combination treatment or erlotinib and bevacizumab. Then scans will be complete…	Northwestern University	M.D. Anderson Cancer Center	ADULT, OLDER_ADULT	PHASE2	115	OTHER	Allocation: NA|Intervention Model: SINGLE_GROUP|Masking: NONE|Primary Purpose: TREATMENT	NU 07C3|NU 07C3|BTTC08-01|STU00002792	2009-07-07	2014-06-24	2018-07-05	2008-07-22	2018-10-26	2018-10-26
NCT00369785	Donepezil in Treating Patients Who Have Undergone Radiation Therapy for Brain Tumors	https://clinicaltrials.gov/study/NCT00369785		RATIONALE: Donepezil may help lessen confusion and fatigue and improve mood and quality of life in patients who have undergone radiation therapy for brain tumors. It is not yet known whether donepezil is more effective than a placebo in lessening side effects of radiation therapy in patients with brain tumors. PURPOSE: This randomized phase III trial is studying donepezil to see how well it works…	Brain Tumors|Metastatic Disease	DRUG: donepezil hydrochloride|DRUG: Placebo	Memory as Quantified by HVLT-immediate Recall, Memory is quantified using the Hopkins Verbal Learning Test (HVLT) - immediate recall. Participants are asked to recall 12 words. Each recalled word is given one point. They are given three trials. The total score is the sum of the recalled words. The range for HVLT-Immediate recall is 0 to 36. Higher scores represent better memory., 24 weeks|Memory …			Wake Forest University Health Sciences	National Cancer Institute (NCI)	ADULT, OLDER_ADULT	PHASE3	198	OTHER	Allocation: RANDOMIZED|Intervention Model: PARALLEL|Masking: QUADRUPLE (PARTICIPANT, CARE_PROVIDER, INVESTIGATOR, OUTCOMES_ASSESSOR)|Primary Purpose: SUPPORTIVE_CARE	IRB00000551|U10CA081851|REBACCCWFU 91105	2008-02	2012-07-01	2012-07-01	2006-08-29	2017-03-09	2021-10-20
NCT02991456	Rolapitant as an Antiemetic in Malignant Glioma Patients Receiving Radiotherapy and Temozolomide	https://clinicaltrials.gov/study/NCT02991456		The purpose of this phase 2 study is to assess the efficacy and patient satisfaction of oral rolapitant plus ondansetron vs. oral ondansetron monotherapy in malignant glioma (MG) patients receiving standard of care radiation (RT) and temozolomide (TMZ) therapy. This is a randomized phase 2 trial of rolapitant plus ondansetron vs. ondansetron monotherapy for the prevention of chemo-radiation induc…	Chemo-radiation Induced Nausea and Vomiting	DRUG: Rolapitant|DRUG: Ondansetron	Complete Response (CR) Rate as Measured by Antiemesis Tool (MAT), The Complete Response rate is defined as the proportion of participants with no emetic episode or the use of rescue medication during the first two weeks of radiation therapy and concomitant Temozolomide. The Complete Response rate will be assessed via the modified Multinational Association of Supportive Care in Cancer (MASCC) Anti…	Number of Participants Preferring Rolapitant in Combination With Ondansetron Versus Ondansetron Alone, The number of participants who prefer rolapitant plus ondansetron over ondansetron alone, as determined by response to the question with "Which nausea medication regimen was I most satisfied with?", Weeks 1-6|Week 3 Patient Satisfaction: Effectiveness, Mean effectiveness scores at week 3 using t…		Duke University		ADULT, OLDER_ADULT	PHASE2	48	OTHER	Allocation: RANDOMIZED|Intervention Model: CROSSOVER|Masking: NONE|Primary Purpose: SUPPORTIVE_CARE	Pro00076418	2017-10-09	2022-05-09	2022-06-20	2016-12-13	2023-07-11	2023-07-11
NCT01854554	Glioblastoma Multiforme (GBM) Proton vs. Intensity Modulated Radiotherapy (IMRT)	https://clinicaltrials.gov/study/NCT01854554		The goal of this clinical research study is to compare IMRT with IMPT in patients with glioblastoma. Researchers want to learn about cognitive side effects (mental status changes) that may occur, such as memory loss and impaired thinking. IMRT is the delivery of focused radiation therapy using photon beams and advanced computer planning to help shape the dose in order to give the highest possible…	Brain Cancer	RADIATION: IMPT|RADIATION: IMRT|BEHAVIORAL: Cognitive Tests|BEHAVIORAL: Questionnaires	Time to Cognitive Failure, Time to cognitive failure on any of 6 primary variables from pre-specified cognitive tests (HVLT-R total recall, HVLT-R delayed recall, HVLT-R delayed recognition, TMT Part A or Part B, COWA) with failure defined as a decline that meets or exceeds the reliable change index (RCI) for each cognitive test variable. A cumulative incidence approach used to estimate median ti…	Overall Survival, Overall survival time is defined as time from registration/randomization to the date of death from any cause. Overall survival rates are estimated by the Kaplan-Meier method., From date of randomization until the date of first documented progression or date of death from any cause, whichever came first, assessed up to 24 months|Progression Free Survival (PFS), Measured from date…		M.D. Anderson Cancer Center		ADULT, OLDER_ADULT	PHASE2	90	OTHER	Allocation: RANDOMIZED|Intervention Model: PARALLEL|Masking: NONE|Primary Purpose: TREATMENT	2013-0097|NCI-2013-01089	2013-05-17	2021-10-13	2021-10-13	2013-05-15	2024-01-02	2024-01-02
NCT00777153	Cediranib in Combination With Lomustine Chemotherapy in Recurrent Glioblastoma	https://clinicaltrials.gov/study/NCT00777153	REGAL	The purpose of this study is to see how effective cediranib is in treating a brain tumour called recurrent glioblastoma. Two drugs are being tested in this study. Lomustine is an approved oral chemotherapy that belongs to the class of drugs called alkylating agents. Cediranib is a new drug that has not yet been approved for this disease. This study will compare the use of lomustine with cediranib…	Recurrent Glioblastoma	DRUG: Cediranib|DRUG: Cediranib|DRUG: Lomustine Chemotherapy|DRUG: Placebo Cediranib	Progression Free Survival (PFS), For patients with measurable disease at entry (at least one lesion that has a shortest diameter ‚â•10 mm at baseline on 2 axial slices), PFS will be defined as the earliest time that: 1. The sum of the products of the largest perpendicular diameters of contrast enhancement for all lesions has increased by a greater than or equal to 25% in comparison to the nadir s…	Overall Survival (OS), Number of months from randomisation to the date of death from any cause, Baseline through to date of death up to 25th April 2010|Response Rate, An individual visit response of PR was defined as a greater than or equal to 50% reduction in the sum of the products of the largest perpendicular diameters of contrast enhancement for all lesions compared to baseline as long as the…		AstraZeneca		ADULT, OLDER_ADULT	PHASE3	423	INDUSTRY	Allocation: RANDOMIZED|Intervention Model: PARALLEL|Masking: DOUBLE (PARTICIPANT, INVESTIGATOR)|Primary Purpose: TREATMENT	D8480C00055	2008-10	2010-04	2016-09	2008-10-22	2012-12-21	2016-12-28
NCT00590954	Clinical and Molecular-Metabolic Phase II Trial of Perifosine for Recurrent/Progressive Malignant Gliomas	https://clinicaltrials.gov/study/NCT00590954		The purpose of this study is to test the effectiveness of perifosine in preventing further tumor growth using the established optimal dose of the drug. A second goal is to determine if perifosine can block the molecules in the tumor that drive it to divide and grow.	Malignant Gliomas|CNS|Brain Cancer|Cancer	DRUG: Perifosine	Determine the Efficacy of Perifosine in Patients With Recurrent/Progressive GBMs Not Taking EIAEDs as Measured by 6 Month Progression Free Survival/PFS., 6 months	Determine Metabolic Effects of Perifosine on Malignant Gliomas by PET Imaging, 2 years		Memorial Sloan Kettering Cancer Center	Keryx Biopharmaceuticals|Keryx / AOI Pharmaceuticals, Inc.|Online Collaborative Oncology Group|University of Wisconsin, Madison|Columbia University	ADULT, OLDER_ADULT	PHASE2	32	OTHER	Allocation: NA|Intervention Model: SINGLE_GROUP|Masking: NONE|Primary Purpose: TREATMENT	06-044	2006-05	2019-11-11	2019-11-11	2008-01-11	2020-10-19	2020-10-19
NCT01977677	Plerixafor After Radiation Therapy and Temozolomide in Treating Patients With Newly Diagnosed High Grade Glioma	https://clinicaltrials.gov/study/NCT01977677		This pilot phase I/II trial studies the side effects and best dose of plerixafor after radiation therapy and temozolomide and to see how well it works in treating patients with newly diagnosed high grade glioma. Plerixafor may stop the growth of tumor cells by blocking blood flow to the tumor. Drugs used in chemotherapy, such as temozolomide, work in different ways to stop the growth of tumor cel…	Adult Ependymoblastoma|Adult Giant Cell Glioblastoma|Adult Glioblastoma|Adult Gliosarcoma|Adult Medulloblastoma|Adult Mixed Glioma|Adult Oligodendroglial Tumors|Adult Pineoblastoma|Adult Supratentorial Primitive Neuroectodermal Tumor (PNET)	RADIATION: radiation therapy|DRUG: temozolomide|DRUG: plerixafor|OTHER: laboratory biomarker analysis|OTHER: pharmacological study	Dose-limiting Toxicity, Dose Limiting Toxicity is defined as defined as any hematologic or on-hematologic adverse events grade 3 or higher using the National Cancer Institute (NCI) Common Terminology Criteria for Adverse Events (CTCAE) version 4.0 with a suspected causal relationship to Plerixafor (including electrocardiogram changes indicative of ischemia, ventricular tachycardia), Up to 30 days…			Lawrence Recht	National Cancer Institute (NCI)	ADULT, OLDER_ADULT	PHASE1	30	OTHER	Allocation: NA|Intervention Model: SINGLE_GROUP|Masking: NONE|Primary Purpose: TREATMENT	BRN0023|NCI-2013-02012|BRN0023|P30CA124435	2014-11	2017-11	2018-09	2013-11-07	2018-07-03	2018-10-23
NCT02193347	IDH1 Peptide Vaccine for Recurrent Grade II Glioma	https://clinicaltrials.gov/study/NCT02193347	RESIST	Potential subjects with progressive Grade II primary brain tumor that have IDH1 positive testing from the primary tumor (initial diagnosis) will be offered this treatment study in order to test the safety of the PEPIDH1M vaccine in combination with standard chemotherapy (temozolomide).	Brain Cancer|Brain Neoplasm, Primary|Brain Neoplasms, Recurrent|Brain Tumor|Cancer of the Brain	BIOLOGICAL: PEPIDH1M vaccine|BIOLOGICAL: Tetanus-Diphtheria Toxoid (Td)|DRUG: Temozolomide	Percentage of Participants With an Unacceptable Toxicity, The percentage of patients who experience an unacceptable toxicity defined as any Grade 3 toxicity at least possibly attributed to the vaccine (or vaccine + TMZ and/or RT) that does not resolve to baseline within 3 weeks, any Grade 3 hypersensitivity reactions requiring steroids, any Grade 4 toxicity, including neurologic events not due to…	Percentage of Patients With a Positive Vaccine Response After 3 Post-Surgery Vaccines as Measured by IFNŒ≥ ELIspot, Assess the immunogenicity of the PEPIDH1M vaccine with adjuvant TMZ using ELISpot. This will be done by finding the difference between the number of SFC after 3 post-surgery vaccines and the number of SFC at baseline for each evaluable subject. Immunogenicity will then be summarized…		Katy Peters, MD, PhD		ADULT, OLDER_ADULT	PHASE1	24	OTHER	Allocation: NA|Intervention Model: SINGLE_GROUP|Masking: NONE|Primary Purpose: TREATMENT	Pro00054746	2016-01-28	2020-02-03	2020-02-03	2014-07-17	2021-03-15	2023-12-01
NCT01856933	BrUOG 263: Prostate Specific Membrane Antigen (PSMA) Glioblastoma Multiforme (GBM)	https://clinicaltrials.gov/study/NCT01856933		The purpose of this study is to evaluate the effectiveness of Prostate Specific Membrane Antigen (PSMA ADC), as well as its safety and side effects for patients with advanced brain tumors. This study will also study how your body metabolizes (breaks down) PSMA ADC.	GBM|Glioblastoma Multiforme|Gliosarcoma	DRUG: PSMA ADC	Response Rate (Progression) for Patients With Glioblastoma That Have Progressed After Prior Treatment That Has Included Radiation, Temozolomide and Bevacizumab., The response assessment in neuro-oncology (RANO) will be used to define radiographic response. (PD): A \>25% increase in tumor area (product of two diameters) OR appearance of a new lesion/site, OR clear clinical worsening or failure to …	Number of Patients Who Experienced Toxicities (Adverse Events) Who Received PSMA ADC for Recurrent Glioblastoma., Please note that toxicities outlined may not all be related to the treatment regimen., at least every 3 weeks for a maximum of 30 post coming off drug, approximately 6 months		Heinrich Elinzano, MD	Progenics Pharmaceuticals, Inc.|Rhode Island Hospital|University of Texas	ADULT, OLDER_ADULT	PHASE2	6	OTHER	Allocation: NA|Intervention Model: SINGLE_GROUP|Masking: NONE|Primary Purpose: TREATMENT	263	2013-05	2014-11	2015-02	2013-05-20	2015-06-17	2021-11-23
NCT01478854	Neural Progenitor Cell Sparing Radiation Therapy Plus Temozolomide	https://clinicaltrials.gov/study/NCT01478854		The long term goal of this research is to establish whether NPC sparing RT techniques improve neurocognitive outcomes compared to conventional RT for brain tumors. If the proposed study demonstrates that NPC sparing RT is not associated with increased LR in the spared regions of the brain compared to conventional RT, it will ideally serve as the foundation for a future multi-institutional randomi…	Glioblastoma Multiforme	RADIATION: Radiation|DRUG: Chemotherapy	Number of Participants With Local Recurrence in the Spared NPC Niches, Number of participants with local recurrence (LR) at 1 year in the spared neural progenitor cell (NPC) containing niches of the brain in patients treated with NPC sparing radiation therapy (RT) plus temozolomide for newly diagnosed glioblastoma multiforme (GBM). Local recurrence in spared area is defined as development of a ne…	Extent of NPC Sparing, The extent of NPC-sparing will be recorded for each patient. Patients will be binned into 4 groups according to the volume of NPC region that receives a certain dose as follows: 1) V5Gy‚â§50%; 2) V5Gy ‚â§20%; 3) V10Gy‚â§20%; 4) Doses higher than levels 1-3., 1 year|Distance of Tumor to Spared NPC Niches, The X-, Y-, and Z- coordinate distances in centimeters will be recorde…		Sidney Kimmel Comprehensive Cancer Center at Johns Hopkins		ADULT, OLDER_ADULT	NA	33	OTHER	Allocation: NA|Intervention Model: SINGLE_GROUP|Masking: NONE|Primary Purpose: TREATMENT	J10100|NA_00042009	2011-12-27	2018-04-25	2018-04-25	2011-11-23	2019-06-12	2019-06-13
NCT00892177	Dasatinib and Bevacizumab in Treating Patients With Recurrent or Progressive High-Grade Glioma or Glioblastoma Multiforme	https://clinicaltrials.gov/study/NCT00892177		RATIONALE: Dasatinib may stop the growth of tumor cells by blocking some of the enzymes needed for cell growth. Monoclonal antibodies, such as bevacizumab, can block tumor growth in different ways. Some block the ability of tumor cells to grow and spread. Others find tumor cells and help kill them or carry tumor-killing substances to them. Bevacizumab may also block the growth of the tumor by blo…	Glioblastoma Multiforme	BIOLOGICAL: bevacizumab|DRUG: dasatinib|OTHER: placebo	Number of Participants With Dose Limiting Toxicities to Determine Maximum Tolerated Dose (MTD) of Dasatinib in Combination With Bevacizumab (Phase I), The Maximum Tolerated Dose (MTD) will be based on the assessment of dose-limiting toxicities (DLT) during the first 4 weeks of treatment only (i.e., following the first 2 treatment cycles), and will be defined as the dose at which fewer than one-th…	Number of Participants With Adverse Events According to National Cancer Institute Common Terminology Criteria for Adverse Events (NCI CTCAE) Version 3.0 (Phase II), Adverse events were collected systematically at the end of each cycle and graded according to the National Cancer Institute Common Terminology Criteria for Adverse Events (NCI CTCAE) version 3.0. Events are scored as: 1="Mild symptoms…		Alliance for Clinical Trials in Oncology	National Cancer Institute (NCI)	ADULT, OLDER_ADULT	PHASE2	144	OTHER	Allocation: RANDOMIZED|Intervention Model: PARALLEL|Masking: DOUBLE (PARTICIPANT, INVESTIGATOR)|Primary Purpose: TREATMENT	NCCTG-N0872|NCI-2011-01921|CDR0000641746	2009-10	2014-11	2019-07-01	2009-05-04	2017-06-27	2019-10-21
NCT00766753	Vaccination-Dendritic Cells With Peptides for Recurrent Malignant Gliomas	https://clinicaltrials.gov/study/NCT00766753		This is a single-institution Phase I/II study designed to evaluate the safety and induction of an immune response, and preliminary clinical response of vaccinations with Type-1 alpha-DCs (alpha-DC1) loaded with glioma-associated antigen (GAA) epitopes and administration of poly-ICLC in patients with recurrent malignant gliomas. Approximately 30 subjects will be enrolled in this study at UPMC/UPCI…	Malignant Glioma	BIOLOGICAL: Dendritic vaccine pulsed with multiple peptides|BIOLOGICAL: The first booster vaccine phase:|BIOLOGICAL: The second booster vaccine phase:	Number of Participants Who Experienced Treatment-related Dose Limiting Toxicities (DLT), Number of participants who experienced treatment-related Dose Limiting Toxicities (DLT) at any dose level., up to 8 weeks|Median Time To Progression, Median number of months until disease progression. Tumor size was assessed using magnetic resonance imaging (MRI) scans with contrast enhancement to detect chan…	12-month- Progression Free Survival (PFS), Number of patients with progression-free status lasting at least 12 months, Up to 12 months|Overall Survival (OS), Time interval from start of treatment until date of death., Up to 102 months		Frank Lieberman	Oncovir, Inc.	ADULT, OLDER_ADULT	PHASE1	22	OTHER	Allocation: NA|Intervention Model: SINGLE_GROUP|Masking: NONE|Primary Purpose: TREATMENT	05-115|NIH/NINDS/NCI|1R21CA117152-01A2	2006-12	2009-09	2016-06	2008-10-06	2017-05-11	2018-02-07
NCT01113398	AMG 102 and Avastin for Recurrent Malignant Glioma	https://clinicaltrials.gov/study/NCT01113398		The primary purpose of the study is to assess the response rate of AMG 102 and Avastin treatment in subjects with advanced malignant glioma. Secondary objectives are to estimate overall survival and 6-month progression-free survival rates in this population and to assess the safety of this combination in this population. Patients must have recurrent histologically confirmed diagnosis of World Hea…	Glioblastoma Multiforme|Gliosarcoma	DRUG: AMG 102|DRUG: Avastin	Radiographic Response, The percentage of participants with a complete or partial response as determined by modified Response Assessment in Neuro-Oncology (RANO) criteria will be determined. Complete Response (CR) is defined as complete disappearance on MR/CT of all enhancing tumor and mass effect, off all corticosteroids (or receiving only adrenal replacement doses) and accompanied by a stable or…	Median Overall Survival (OS), Overall survival is defined as the time in months from the start of protocol treatment until the date of death, or the date of last follow-up if alive. Kaplan-Meier methods will be used to estimate overall survival., 2 years|Six-month Progression-free Survival (PFS6), The percentage of participants alive and progression-free at 6 months after the start of study treat…		Katy Peters	Amgen	ADULT, OLDER_ADULT	PHASE2	36	OTHER	Allocation: NA|Intervention Model: SINGLE_GROUP|Masking: NONE|Primary Purpose: TREATMENT	Pro00022491	2010-08	2014-11	2015-09	2010-04-29	2015-12-10	2015-12-10
NCT01811498	Repeated Super-Selective Intraarterial Cerebral Infusion of Bevacizumab (Avastin) for Treatment of Newly Diagnosed GBM	https://clinicaltrials.gov/study/NCT01811498		The high-grade malignant brain tumors, glioblastoma multiforme (GBM), comprise the majority of all primary brain tumors in adults. This group of tumors also exhibits the most aggressive behavior, resulting in median overall survival of only 9-12 months. Initial therapy consists of either surgical resection, external beam radiation, or both. All patients experience a recurrence after first-line th…	Glioblastoma Multiforme|Brain Tumor	DRUG: Bevacizumab	Progression-free Survival (PFS), PFS was defined from the date of the first dose of SIACI Bevacizumab until first documentation of disease pro- gression, or death from any cause, whichever occurred first., Percent of Participants with 6 Month Progression-Free Survival|Overall Survival (OS), Overall Survival was defined from the date of the first dose of SIACI Bevacizumab until death from any caus…	Number of Adverse Events, The descriptive frequency of subjects experiencing toxicities will be tabulated., 30 days post treatment		Northwell Health	Feinstein Institute for Medical Research	ADULT, OLDER_ADULT	PHASE1	31	OTHER	Allocation: NA|Intervention Model: SINGLE_GROUP|Masking: NONE|Primary Purpose: TREATMENT	14-352	2013-02	2021-08	2021-10	2013-03-14	2024-01-30	2024-01-30
NCT00704288	Study of XL184 (Cabozantinib) in Adults With Glioblastoma Multiforme	https://clinicaltrials.gov/study/NCT00704288		The purpose of this study is to evaluate the objective response rate and 6-month progression-free survival rate of XL184 in subjects with recurrent or progressive glioblastoma multiforme. XL184 is a new chemical entity that inhibits VEGFR2, MET and RET, kinases implicated in tumor formation, growth and migration.	Glioblastoma Multiforme	DRUG: XL184	Objective Response Rate (ORR), Response and progression were determined per modified MacDonald Criteria and modified RANO criteria for GBM using imaging and clinical features, 8 weeks until progressive disease	Duration of Objective Response (Months), Duration of response is defined as the time from the first documentation of objective response that was subsequently confirmed at a visit that was ‚â• 28 days later to disease progression or death due to any cause., Assessed during periodically scheduled visits until progressive disease|Progression Free Survival (PFS), Response and progression were determi…		Exelixis		ADULT, OLDER_ADULT	PHASE2	222	INDUSTRY	Allocation: NON_RANDOMIZED|Intervention Model: PARALLEL|Masking: NONE|Primary Purpose: TREATMENT	XL184-201	2008-05	2012-06	2012-12	2008-06-24	2024-02-05	2024-02-05
NCT03018288	Radiation Therapy Plus Temozolomide and Pembrolizumab With and Without HSPPC-96 in Newly Diagnosed Glioblastoma (GBM)	https://clinicaltrials.gov/study/NCT03018288		Background: Glioblastoma (GBM) refers to a specific kind of brain cancer called glioblastoma. The standard treatment for GBM is radiation plus temozolomide, an oral chemotherapy drug. Pembrolizumab is an immune therapy that is now used to treat other cancers. The addition of pembrolizumab to the standard treatment of radiation and temozolomide has been shown to be well tolerated. Researchers want…	Glioblastoma	DRUG: Pembrolizumab|BIOLOGICAL: HSPPC-96|DRUG: Temozolomide|OTHER: Placebo|PROCEDURE: Surgery	One-year Overall Survival (OS) Rate, One-year overall survival (OS) rate is defined as the percentage of participants who from time of registration survived to one year in newly diagnosed O6-methylguanine-deoxyribonucleic acid (DNA) methyltransferase (MGMT) unmethylated Glioblastoma (GBM) participants treated with radiation therapy (RT) + Temozolomide (TMZ) + Pembrolizumab followed by Pembrolizum…	Response Rate, Response was determined by the Response Assessment in Neuro-Oncology Criteria (RANO) criteria and reported with 95% confidence intervals using exact binomial probability distributions. Complete response is no T1 gadolinium enhancing disease or stable or decreasing T2/fluid-attenuated inversion recovery (FLAIR). Partial response is ‚â• 50% decrease in T1 gadolinium enhancing disease…	Number of Participants With Serious and/or Non-serious Adverse Events Assessed by the Common Terminology Criteria for Adverse Events (CTCAE v5.0), Here is the number of participants with serious and/or non-serious adverse events assessed by the Common Terminology Criteria for Adverse Events (CTCAE v5.0). A non-serious adverse event is any untoward medical occurrence. A serious adverse event is an…	National Cancer Institute (NCI)		ADULT, OLDER_ADULT	PHASE2	90	NIH	Allocation: RANDOMIZED|Intervention Model: PARALLEL|Masking: TRIPLE (PARTICIPANT, CARE_PROVIDER, INVESTIGATOR)|Primary Purpose: TREATMENT	170034|17-C-0034	2017-09-21	2022-12-20	2022-12-20	2017-01-12	2024-02-28	2024-02-28
NCT03027388	Protein Phosphatase 2A Inhibitor, in Recurrent Glioblastoma	https://clinicaltrials.gov/study/NCT03027388		Background: The brain is separated from the rest of the blood stream by the blood-brain barrier. This is like a filter that protects the brain. But is also a challenge when medicines need to get into the brain. Researchers want to give the new drug LB100 to people before brain tumor surgery. They will measure how much LB100 is in the blood and how much gets into the brain. This may help with the …	Astrocytoma, Grades II, III and IV|Glioblastoma Multiforme|Giant Cell Glioblastoma|Glioma|Oligodendrogliomas	DRUG: LB-100	Number of Participants With the Presence of Drug in the Tumor Tissue, Participants tumor tissue was examined to determine the presence of drug in the tumor tissue., an average of 5.5 hours after drug administration	Plasma Concentration and Calculated LB100, Blood samples for the determination of plasma levels of LB-100 will be obtained from each participant. Plasma concentrations of LB100 will be determined at each time point. LC-MS-MS assay that can measure LB-100 in human plasma. Assay range is 2.0 -1000 ng/mL. A higher value is better because it would have made it more likely drug could penetrate the blo…	Number of Participants With Serious and/or Non-serious Adverse Events Assessed by the Common Terminology Criteria for Adverse Events (CTCAE v5.0), Here is the number of participants with serious and/or non-serious adverse events assessed by the Common Terminology Criteria for Adverse Events (CTCAE v5.0). A non-serious adverse event is any untoward medical occurrence. A serious adverse event is an…	National Cancer Institute (NCI)		ADULT, OLDER_ADULT	PHASE2	7	NIH	Allocation: NA|Intervention Model: SINGLE_GROUP|Masking: NONE|Primary Purpose: BASIC_SCIENCE	170037|17-C-0037	2019-01-09	2022-08-15	2022-08-31	2017-01-23	2023-11-22	2023-11-22
NCT00613028	Ph II Bev + Either Temozolomide/Etoposide for GBM Pts Who Have Failed Bev + Irinotecan	https://clinicaltrials.gov/study/NCT00613028		Primary objective To estimate 6-month progression free survival probability of pts w recurrent GBM treated w bev + either daily temozolomide/etoposide following progression on bev + irinotecan Secondary Objectives To evaluate safety \& tolerability of bev + either daily temozolomide/etoposide among pts w recurrent GBM who have progressed on bev + irinotecan To evaluate radiographic response, prog…	Glioblastoma|Gliosarcoma	DRUG: Temo + Avastin|DRUG: VP-16 + Avastin	The Primary Outcome Measure is 6 Month Progression-free Survival., Percentage of participants surviving six months from the start of study treatment without progression of disease. PFS was defined as the time from the date of study treatment initiation to the date of the first documented progression according to the Macdonald criteria, or to death due to any cause., 6 months	Radiographic Response, Percentage of participants with an objective response (complete response or partial response) based on modified Macdonald criteria., 41 months|Median Progression-free Survival (PFS), Time in months from the start of study treatment to the date of first progression according to Macdonald criteria, or to death due to any cause. Patients alive who had not progressed as of the …		Duke University	Genentech, Inc.	ADULT, OLDER_ADULT	PHASE2	23	OTHER	Allocation: NON_RANDOMIZED|Intervention Model: PARALLEL|Masking: NONE|Primary Purpose: TREATMENT	Pro00003768	2008-04	2009-10	2011-01	2008-02-12	2013-02-04	2013-07-16
NCT00805961	RT, Temozolomide, and Bevacizumab Followed by Bevacizumab/Everolimus in First-line Treatment of GBM	https://clinicaltrials.gov/study/NCT00805961		In this phase II trial the investigators plan to incorporate two targeted agents, bevacizumab and everolimus, into the first-line multimodality therapy of glioblastoma. In the first portion of the treatment, bevacizumab will be added to standard concurrent radiation therapy plus temozolomide. After completing radiation therapy, patients will continue treatment with the combination of bevacizumab …	Glioblastoma Multiforme	RADIATION: Radiation therapy|DRUG: Temozolomide|DRUG: Bevacizumab|DRUG: Bevacizumab|DRUG: Everolimus	Progression-free Survival (PFS), Progression-free survival is defined as the duration of time from start of treatment to time of progression or death, whichever comes first., 18 months	Number of Participants Experiencing Toxicity After This Novel Multimodality Regimen, The toxicity assessments were made according to the common terminology criteria for adverse events (CTCAE version 3.0) of the National Cancer Institute. Number of participants with Grade 1 to 5 adverse events are reported here., 18 months|Overall Survival of Patients With Glioblastoma Multiforme Following Treatme…		SCRI Development Innovations, LLC	Genentech, Inc.|Novartis	ADULT, OLDER_ADULT	PHASE2	68	OTHER	Allocation: NA|Intervention Model: SINGLE_GROUP|Masking: NONE|Primary Purpose: TREATMENT	SCRI CNS 10	2009-01	2009-10	2013-05	2008-12-10	2012-09-21	2021-12-08
NCT00271609	Bevacizumab for Recurrent Malignant Glioma	https://clinicaltrials.gov/study/NCT00271609		Background: Bevacizumab is a genetically engineered antibody that blocks the growth of new blood vessels in tumors. Inhibiting the formation of these blood vessels may slow or stop disease progression by diminishing the supply of life-sustaining nutrients and oxygen the blood delivers to the tumor. Bevacizumab is approved for treating colorectal cancer and has shown activity against brain tumor c…	Recurrent High-Grade Gliomas|Malignant Gliomas	DRUG: Bevacizumab	Percentage of Participants With Progression Free Survival at 6 Months., Percentage of participants surviving without progression of disease after six months of study entry. Progression is defined as a 25% increase in lesions, clear worsening of any evaluable disease, or appearance of any new lesion/site (e.g. by computed tomography, magnetic resonance imaging), or failure to return for evaluation…			National Cancer Institute (NCI)		ADULT, OLDER_ADULT	PHASE2	88	NIH	Allocation: RANDOMIZED|Intervention Model: PARALLEL|Masking: NONE|Primary Purpose: TREATMENT	060064|06-C-0064	2005-12	2011-03	2014-02	2006-01-02	2012-06-08	2014-04-29
NCT01177397	Study to Assess Safety, Pharmacokinetics, and Efficacy of Oral CC-223 for Patients With Advanced Solid Tumors, Non-Hodgkin Lymphoma or Multiple Myeloma	https://clinicaltrials.gov/study/NCT01177397		The main purpose of this first human study with CC-223 is to assess the safety and action of a new class of experimental drug (dual mTOR inhibitors) in patients with advanced tumors unresponsive to standard therapies and to determine the appropriate dose and tumor type for later-stage clinical trials.	Multiple Myeloma|Diffuse Large B-Cell Lymphoma|Glioblastoma Multiforme|Hepatocellular Carcinoma|Non-Small Cell Lung Cancer|Neuroendocrine Tumors of Non-Pancreatic Origin|Hormone Receptor-Positive Breast Cancer	DRUG: CC-223	Part A: Number of Participants With Dose-limiting Toxicities, A dose-limiting toxicity was defined as: - ‚â• Grade 3 (per Common Terminology Criteria for Adverse Events \[CTCAE\] Version 4) clinically relevant adverse event (AE) or laboratory abnormality suspected to be related to CC-223 that commenced within 30 days of first dose, except alopecia, Grade 3 rash of the acneiform or maculopapular t…	Part A: Percent Change From Baseline in Levels of Phosphorylated Ribosomal Protein S6 (pS6RP) in Stimulated B Cells, Phosphorylated S6RP is a biomarker for inhibition of the mammalian target of rapamycin complex 1 (mTORC1). Phosphorylated S6RP was measured in stimulated B cells via flow cytometry. The raw measurements were expressed as median fluorescence intensity (MFI). MFI values were normaliz…		Celgene		ADULT, OLDER_ADULT	PHASE2	226	INDUSTRY	Allocation: NA|Intervention Model: SINGLE_GROUP|Masking: NONE|Primary Purpose: TREATMENT	CC-223-ST-001	2010-07-20	2016-11-15	2016-12-09	2010-08-09	2022-11-15	2022-12-13
NCT00823797	Bendamustine Hydrochloride in Treating Patients With Recurrent or Progressive Anaplastic Glioma	https://clinicaltrials.gov/study/NCT00823797		This phase II trial studies how well bendamustine hydrochloride works in treating patients with anaplastic glioma or glioblastoma that has come back (recurrent) or growing, spreading or getting worse (progressive). Drugs used in chemotherapy, such as bendamustine hydrochloride, work in different ways to stop the growth of tumor cells, either by killing the cells or by stopping them from dividing.	Adult Anaplastic Astrocytoma|Adult Anaplastic Oligodendroglioma|Adult Giant Cell Glioblastoma|Adult Glioblastoma|Adult Gliosarcoma|Recurrent Adult Brain Neoplasm	DRUG: Bendamustine Hydrochloride|OTHER: Quality-of-Life Assessment	PFS-6, Defined as the proportion of patients who remain alive and free of any disease progression at 6 months. PFS over time will be estimated using the Kaplan-Meier method with standard errors estimated using Greenwood's formula., At 6 months	PFS, Defined as the time from date of initial therapy to first objective documentation of tumor progression or death., Up to progression or death, whichever came first, assessed up to 108 months|Toxic Death, Defined as death that is possibly, probably, or definitely attributed to bendamustine hydrochloride., Up to 30 days after completion of study treatment|Overall Survival, \*inclusive of subjec…		University of Washington	National Cancer Institute (NCI)|National Comprehensive Cancer Network	ADULT, OLDER_ADULT	PHASE2	45	OTHER	Allocation: NA|Intervention Model: SINGLE_GROUP|Masking: NONE|Primary Purpose: TREATMENT	6803|NCI-2010-00714|6803|P30CA015704	2008-10	2015-12	2017-04	2009-01-16	2017-05-19	2017-07-07
NCT02366728	DC Migration Study for Newly-Diagnosed GBM	https://clinicaltrials.gov/study/NCT02366728	ELEVATE	This randomized phase II study will assess the impact of pre-conditioning on migration and survival among newly diagnosed glioblastoma (GBM) patients who have undergone definitive resection and completed standard temozolomide (TMZ) and radiation treatment, as well as the impact of tetanus pre-conditioning and basiliximab together on survival. After completing standard of care radiotherapy with co…	Glioblastoma|Astrocytoma, Grade IV|Giant Cell Glioblastoma|Glioblastoma Multiforme	BIOLOGICAL: Unpulsed DCs|BIOLOGICAL: Td|BIOLOGICAL: Human CMV pp65-LAMP mRNA-pulsed autologous DCs|BIOLOGICAL: 111In-labeled DCs|DRUG: Temozolomide|DRUG: Saline|DRUG: Basiliximab	Median Overall Survival, Overall survival will be defined as the time in months between randomization and death, or last follow-up if alive. Kaplan-Meier methods will be used to estimate overall survival., Up to 72 months (from the time of randomization of the first patient until approximately 31 months after randomization of the last patient)|Percentage of 111In-labeled Dendritic Cells Migrating…	Median Progression-free Survival, Progression-free survival will be defined as the time in months between randomization and disease progression or death. Participants alive without disease progression will be censored at the time of their last follow-up. Kaplan-Meier methods will be used to estimate progression-free survival., Up to 72 months (from the time of randomization of the first patient u…		Mustafa Khasraw, MBChB, MD, FRCP, FRACP		ADULT, OLDER_ADULT	PHASE2	64	OTHER	Allocation: RANDOMIZED|Intervention Model: PARALLEL|Masking: TRIPLE (PARTICIPANT, CARE_PROVIDER, INVESTIGATOR)|Primary Purpose: TREATMENT	Pro00054740	2015-10-12	2020-10-31	2020-10-31	2015-02-19	2022-02-01	2023-06-08
NCT01491893	PVSRIPO for Recurrent Glioblastoma (GBM)	https://clinicaltrials.gov/study/NCT01491893	PVSRIPO	Purpose of the Study: To determine the maximally tolerated dose (MTD) and the Recommended Phase 2 Dose (RP2D) of PVSRIPO when delivered intracerebrally by convection-enhanced delivery (CED). To obtain correlative mechanistic evidence of PVSRIPO's effects on infected WHO Grade IV malignant glioma tumors and to estimate progression-free survival (PFS) and overall survival (OS) in recurrent WHO Grad…	GBM|Glioblastoma|Glioma|Malignant Glioma	BIOLOGICAL: Recombinant nonpathogenic polio-rhinovirus chimera (PVSRIPO)	Maximum Tolerated Dose (MTD), The MTD will be the highest dose level for which the probability that a dose escalation patient experiences a dose-limiting toxicity (DLT) is estimated to be less than 20%. Any Grade 3 or 4 toxicity that is not reversible within 2 weeks, or any life-threatening event, or treatment-related death will be considered a DLT. Any grade 2 or higher serious autoimmune toxici…			Istari Oncology, Inc.	National Cancer Institute (NCI)|Brain Tumor Research Charity Grant|Duke University	ADULT, OLDER_ADULT	PHASE1	61	INDUSTRY	Allocation: NON_RANDOMIZED|Intervention Model: SEQUENTIAL|Masking: NONE|Primary Purpose: TREATMENT	Pro00031169|NS20023	2012-04-25	2017-06-27	2021-10-01	2011-12-14	2018-09-28	2023-09-28
NCT00597493	Ph. 2 Sorafenib + Protracted Temozolomide in Recurrent GBM	https://clinicaltrials.gov/study/NCT00597493		PURPOSE AND OBJECTIVES: Primary Objective To evaluate the activity of Sorafenib plus protracted, daily temozolomide in patients with recurrent glioblastoma multiforme (GBM) as measured by 6-month PFS. Secondary Objectives To evaluate the safety and toxicity of combination therapy using Sorafenib plus temozolomide; To determine the pharmacokinetics of Sorafenib when combined with temozolomide in p…	Recurrent Glioblastoma Multiforme	DRUG: Sorafenib and Temozolomide	6 Month Progression Free Survival (PFS), Percentage of participants surviving six months from the start of study treatment without progression of disease. PFS was defined as the time from the date of study treatment initiation to the date of the first documented progression according to the Macdonald criteria, or to death due to any cause., 6 months	Safety and Toxicity of Combination, Number of participants experiencing a toxicity of at least grade 3 that was deemed possibly, probably, or definitely related to the treatment., 16 months|Pharmacokinetics: C-max, Blood sampling for sorafenib pharmacokinetics was performed on days 1 and 28 of cycle 1 and was obtained before and at 0.5, 1, 2, 4, 6, 8, and 24 h after the morning dose. C-max refers…		Duke University	Bayer|Schering-Plough	ADULT, OLDER_ADULT	PHASE2	32	OTHER	Allocation: NON_RANDOMIZED|Intervention Model: SINGLE_GROUP|Masking: NONE|Primary Purpose: TREATMENT	Pro00000464	2007-09	2009-02	2010-12	2008-01-18	2013-06-24	2013-06-24
NCT01465347	Safety and Efficacy of Trans Sodium Crocetinate (TSC) With Radiation and Temozolomide in Newly Diagnosed Glioblastoma	https://clinicaltrials.gov/study/NCT01465347		This open-label study evaluated the safety and efficacy of TSC when dosed concomitantly with the standard of care (radiation therapy and temozolomide) for newly diagnosed glioblastoma in adults. All patients received TSC in the study. The objective of the study was to evaluate the effect of TSC on survival and tumor response in patients with GBM while establishing an acceptable patient risk profi…	Glioblastoma|GBM|Glioma	DRUG: Trans Sodium Crocetinate (TSC)	Dose Limiting Toxicities (DLTs), Number of Participants in Phase 1 with Dose Limiting Toxicities (DLTs), During phase 1|Overall Survival, Participants in phase 2 (18 dose group, 6 weeks treatment with TSC) were monitored for up to 3 years (last follow-up - February 16, 2016). Overall Survival (OS) was defined as the length of time from the date of tumor resection surgery or definitive biopsy to t…	Progression-Free Survival (PFS), The PFS analyses were performed using the Kaplan-Meier estimate method. The PFS rates at 6, 12, 18 and 24 months were estimated. Median PFS values were calculated; a corresponding 95% confidence interval for each median value was determined using a log rank analysis. Time to disease progression (in months) was calculated as follows: date of event\* or censoring - …		Diffusion Pharmaceuticals Inc		ADULT, OLDER_ADULT	PHASE2	59	INDUSTRY	Allocation: NA|Intervention Model: SINGLE_GROUP|Masking: NONE|Primary Purpose: TREATMENT	DP100-202	2012-02	2015-11	2016-02	2011-11-04	2017-07-14	2017-07-14
NCT00200161	Temozolomide & RT Followed by Dose Dense vs Temozolomide & Retinoic Acid in Pts w/Glioblastoma	https://clinicaltrials.gov/study/NCT00200161		Patients have a newly diagnosed brain tumor called a malignant glioma and participate in the study to see if it is possible to increase the benefit of temozolomide when given after radiation. A recent study showed that patients with newly diagnosed glioblastoma lived longer when treated with both temozolomide and radiotherapy followed by 6 months of temozolomide than patients treated with radioth…	Glioblastoma|Gliomas	DRUG: Temozolomide|DRUG: Temozolomide	12 Month Overall Survival of Patients With Newly Diagnosed Glioblastoma Multiforme Treated With Concurrent Temozolomide and Radiotherapy Followed by Dose Dense or Metronomic Dosing of Temozolomide and Maintenance Cis-retinoic Acid., until death or date of last follow up, an average of 12 months	Progression Free Survival at 6 Months, 6 months|Prognostic Impact of Methylated MGMT Status., MGMT promoter methylation is currently considered the main prognostic biomarker in glioblastoma. Methylation MGMT status will be assessed using real-time PCR., through study completion, an average of 1 year|To Collect Preliminary Data on the Efficacy of This Regimen and Impact of MGMT Status in Other Mal…		Memorial Sloan Kettering Cancer Center	Schering-Plough|Columbia University|Dana-Farber Cancer Institute	ADULT, OLDER_ADULT	PHASE2	127	OTHER	Allocation: RANDOMIZED|Intervention Model: PARALLEL|Masking: NONE|Primary Purpose: TREATMENT	05-079	2005-08-09	2017-05-04	2017-05-04	2005-09-20	2018-03-07	2018-03-07
NCT02794883	Tremelimumab and Durvalumab in Combination or Alone in Treating Patients With Recurrent Malignant Glioma	https://clinicaltrials.gov/study/NCT02794883		The main purpose of this trial is to investigate the effects of a new class of drugs that help the patient's immune system attack their tumor (glioblastoma multiforme - GBM). These drugs have already shown benefit in some other cancer types and are now being explored in GBM. Both tremelimumab and durvalumab (MEDI4736) are "investigational" drugs, which means that the drugs are not approved by the…	Malignant Glioma|Recurrent Glioblastoma	BIOLOGICAL: Durvalumab|OTHER: Laboratory Biomarker Analysis|PROCEDURE: Surgical Procedure|BIOLOGICAL: Tremelimumab	T-cell (Immunologic) Changes in Blood, To determine the T-cell changes that occur in glioblastoma treated with tremelimumab and MEDI4736 as single agents and in combination. The changes from baseline will be assessed in blood samples and tissue samples before pre-surgery treatment with MEDI4736 and/or tremelimumab, day of surgery, and during adjuvant treatment, for all patients in the 3 arms., Fr…	MRI Changes, To assess MRI changes in lesion size in patients treated with either Tremelimumab or MEDI4736 alone and in combination of both post surgery. Only patients who have been administered at least one dose of investigational drug, undergone surgery, and have undergone at least one post-surgery disease assessment will be evaluable for this endpoint. Changes will be summarized using means. M…	T-cell Changes, Immunologic changes of T-cells will be correlated to survival outcomes. T-cell changes will be measured from blood samples., Up to 2 years|PDL1 Expression, Immunologic changes of PDL1 levels will be correlated to survival outcomes. PDL1 levels will be measured from blood samples., Up to 2 years	Northwestern University	AstraZeneca|MedImmune LLC|National Cancer Institute (NCI)	ADULT, OLDER_ADULT	PHASE2	36	OTHER	Allocation: RANDOMIZED|Intervention Model: PARALLEL|Masking: NONE|Primary Purpose: TREATMENT	NU 15C03|STU00202283|NU 15C03|P30CA060553|NCI-2016-00665	2016-11-01	2018-05-09	2020-06-17	2016-06-09	2022-04-18	2022-04-18
NCT02540161	Phase 2 Study of Sym004 for Adult Patients With Recurrent Glioblastoma	https://clinicaltrials.gov/study/NCT02540161		The purpose of this study is to assess the activity of Sym004, a recombinant antibody mixture that specifically binds to EGFR, in patients diagnosed with recurrent glioblastoma whose tumor is EGFR amplified. This is a phase 2 study that will accrue patients with WHO grade IV recurrent malignant glioma (glioblastoma or gliosarcoma) in two cohorts to assess the efficacy of Sym004.	Malignant Glioma	DRUG: Sym004 - 18 mg/kg|DRUG: Sym004 - 24 mg/kg	Six-month Progression-free Survival (PFS6), Within each cohort, the percentage of participants alive and progression-free at 6 months after the start of Sym004 treatment will be determined. PFS6 will be calculated from the date study treatment started until the date of progression or death, or the date of last follow-up if participants are alive without progression. Kaplan-Meier methods will be u…	Percentage of Participants Who Experience Grade 3, 4 or 5 Adverse Events, Within each cohort, the percentage of participants who experience grade 3, 4 or 5 adverse events that are possibly, probably or definitely related to study treatment will be calculated., 2 years|Radiographic Response, Within each cohort, the percentage of participants with a complete or partial response as determined by mod…		Annick Desjardins	Symphogen A/S	ADULT, OLDER_ADULT	PHASE2	43	OTHER	Allocation: NON_RANDOMIZED|Intervention Model: PARALLEL|Masking: NONE|Primary Purpose: TREATMENT	Pro00063483	2016-02-01	2019-07-10	2020-04-27	2015-09-03	2020-07-24	2020-08-05
NCT01931098	Oral Pazopanib Plus Oral Topotecan Metronomic Antiangiogenic Therapy for Recurrent Glioblastoma Multiforme (A) Without Prior Bevacizumab Exposure and (B) After Failing Prior Bevacizumab	https://clinicaltrials.gov/study/NCT01931098		Background: Glioblastoma is the most common and most aggressive type of malignant brain tumor. The drug pazopanib is used to treat people with a type of kidney cancer. Topotecan is used to treat lung cancer. Both topotecan and pazopanib have individually been used to treat patients with glioblastoma and some anti-tumor activity has been found. Researchers want to see if these two drugs together m…	Glioblastoma|Glioblastoma Multiforme|Gliosarcoma|Brain Neoplasms|Central Nervous System Neoplasms	DRUG: topotecan|DRUG: pazopanib	Proportion of Patients That Have Progressive Survival (PFS) at Six Months From Patient Registration for Bevacizumab Naive Patients and PFS at 3 Months for Patients With Prior Bevacizumab Treatment, PFS was evaluated using the Kaplan-Meier product-limit survival curve methodology. For participants with no prior bevacizumab exposure, PFS is defined as 2 or more participants who are progression free…	Overall Survival, OS was evaluated using the Kaplan-Meier product-limit survival curve methodology and is defined as the time from date of registration to date of death due to any cause., From date of registration to date of death due to any cause, up to 5 years.|Mean Symptom Severity Score Between Responders and Non-responders at Baseline and by Cycle, Responders and Non-Responders symptom prese…		National Cancer Institute (NCI)		ADULT, OLDER_ADULT	PHASE2	35	NIH	Allocation: NON_RANDOMIZED|Intervention Model: PARALLEL|Masking: NONE|Primary Purpose: TREATMENT	160034|16-C-0034	2015-12-10	2019-09-12	2019-09-12	2013-08-29	2020-09-18	2020-11-24
NCT03684811	A Study of FT-2102 in Patients With Advanced Solid Tumors and Gliomas With an IDH1 Mutation	https://clinicaltrials.gov/study/NCT03684811		This Phase 1/2 study will evaluate the safety, efficacy, PK, and PD of FT-2102 as a single agent and in combination with other anti-cancer drugs in patients with advanced solid tumors and gliomas. The study is divided into two parts: single agent FT-2102 followed by combination therapy. Part 1: A single agent, open-label study in up to five cohorts (glioma, hepatobiliary tumors, chondrosarcoma, i…	Cohort 1a and 1b: Glioma (Advanced Gliomas and Glioblastoma Multiforme)|Cohort 2a and 2b: Hepatobiliary Tumors (Hepatocellular Carcinoma, Bile Duct Carcinoma, Intrahepatic Cholangiocarcinoma, Other Hepatobiliary Carcinomas)|Cohort 3a and 3b: Chondrosarcoma|Cohort 4a and 4b: Intrahepatic Cholangiocarcinoma|Cohort 5a: Other Non-Central Nervous System Solid Tumors With IDH1 Mutations	DRUG: FT-2102|DRUG: Azacitidine|BIOLOGICAL: Nivolumab|DRUG: Gemcitabine and Cisplatin	Number of Participants With a Dose Limiting Toxicity (DLT), DLTs are AEs unrelated to the underlying disease and considered related to FT-2102. For non-hematologic AEs: Grade 3 or higher per CTCAE v 4.03 criteria except Grade 3 nausea, vomiting, diarrhea, or rash: lasting \<72 hours (with optimal medical management) or clinically relevant Grade 3 or higher non-hematologic laboratory finding. For …	Area Under the Plasma Concentration Versus Time Curve (AUC), Area under the plasma concentration versus time curve (AUC) summarized for Cycle 1 and Cycle 2, Cycles 1: Day 1 (0, 1, 2, 4, 8 hours post dose), Days 2, 8, 15, 22 pre dose. Cycles 2 Day 1 (0, 1, 2, 4, 8 hours post dose).|Peak Plasma Concentration (Cmax), Peak Plasma Concentration (Cmax) was summarized for Cycle 1 and Cycle 2., Cycles 1:…		Forma Therapeutics, Inc.		ADULT, OLDER_ADULT	PHASE2	93	INDUSTRY	Allocation: NON_RANDOMIZED|Intervention Model: PARALLEL|Masking: NONE|Primary Purpose: TREATMENT	2102-ONC-102	2018-11-01	2021-05-24	2022-06-13	2018-09-26	2023-01-25	2023-11-18
NCT00643097	Vaccine Therapy in Treating Patients With Newly Diagnosed Glioblastoma Multiforme	https://clinicaltrials.gov/study/NCT00643097	ACTIVATe	RATIONALE: Vaccines made from a peptide may help the body build an effective immune response to kill tumor cells. Colony-stimulating factors, such as GM-CSF, increase the number of white blood cells and platelets found in bone marrow or peripheral blood. Giving vaccine therapy after surgery may kill any tumor cells that remain after surgery. PURPOSE: This phase II trial is studying how well vacci…	Malignant Neoplasms of Brain	BIOLOGICAL: PEP-3 vaccine|BIOLOGICAL: sargramostim|DRUG: Temozolomide	Humoral and Cellular Immune Response, Number of patients that developed a delayed-type hypersensitivity (DTH) response at following vaccination. Any skin reaction in response to the intradermal injection of the antigen was measured and recorded. A positive skin test was defined as \> 5 mm induration (swelling)., 26 months|Clinical Efficacy of Vaccination, in Terms of Progression-free Survival (PF…	Response to Vaccination, The objective is to assess the duration of immunosuppressive cytokine secretion and to identify a receptive interval for active immunotherapy. Immunosuppression will determined by monitoring a panel of immunosuppressive serum/plasma cytokines longitudinally and by determining the response of each patient to Recombivax Hepatitis B (HB) vaccination. Response is defined as s…		John Sampson	National Institute of Neurological Disorders and Stroke (NINDS)	ADULT, OLDER_ADULT	PHASE2	40	OTHER	Allocation: NON_RANDOMIZED|Intervention Model: PARALLEL|Masking: NONE|Primary Purpose: TREATMENT	Pro00004040|P50NS020023|CDR0000589632|DUMC-5421	2007-09	2012-01	2016-11	2008-03-26	2014-02-17	2017-02-01
NCT00717197	Study of Capecitabine to Treat Recurrent High Grade Gliomas	https://clinicaltrials.gov/study/NCT00717197		The purpose of this study is to determine if capecitabine is effective in the treatment of high grade gliomas that have returned after completing treatment.	Malignant Glioma	DRUG: Capecitabine	Percentage of Participants With Progression-free Survival., Gadolinium-contrasted MRIs were used to assess radiographic response every 2 cycles (\~6 weeks). Tumor progression was defined by increasing tumor size, new areas of tumor, or unequivocal neurologic deterioration., From date of first dose of study drug until month 6.			University of Florida		ADULT, OLDER_ADULT	PHASE2	30	OTHER	Allocation: NA|Intervention Model: SINGLE_GROUP|Masking: NONE|Primary Purpose: TREATMENT	HGG-001	2008-07	2012-03	2013-05	2008-07-17	2013-03-25	2013-07-02
NCT01846871	Tivozanib for Recurrent Glioblastoma	https://clinicaltrials.gov/study/NCT01846871		This research study is a Phase II clinical trial, which tests the safety and effectiveness of an investigational drug to learn whether the drug works in treating a specific cancer. "Investigational" means that the study drug tivozanib is still being studied. It also means that the FDA has not yet approved tivozanib for your type of cancer. Tivozanib is an anti-angiogenesis medicine that fights di…	Glioblastoma	DRUG: Tivozanib	Number of Patients Alive and Progression Free After 6 Months, To determine the number of patients with recurrent glioblastoma (GBM) alive and progression free 6 months (PFR6) after start of tivozanib therapy, 6 months	Number of Participants With Treatment Related Serious Adverse Events, The number of participants with serious adverse events deemed possibly, probably, or definitely related to treatment. Adverse events were assessed using Common Terminology Criteria for Adverse Events (CTCAE 4)., From the start of treatment until disease progression, unacceptable toxicity, or death; median duration of approximat…		Massachusetts General Hospital	National Comprehensive Cancer Network	ADULT, OLDER_ADULT	PHASE2	10	OTHER	Allocation: NA|Intervention Model: SINGLE_GROUP|Masking: NONE|Primary Purpose: TREATMENT	13-069	2013-06	2014-09	2016-05	2013-05-03	2019-01-08	2019-01-08
NCT01026493	Veliparib and Temozolomide in Treating Patients With Recurrent Glioblastoma	https://clinicaltrials.gov/study/NCT01026493		RATIONALE: Veliparib may stop the growth of tumor cells by blocking some of the enzymes needed for cell growth. Drugs used in chemotherapy, such as temozolomide. work in different ways to stop the growth of tumor cells, either by killing the cells or by stopping them from dividing. Giving veliparib together with temozolomide may kill more tumor cells. PURPOSE: This randomized phase I/II trial is …	Brain and Central Nervous System Tumors	DRUG: temozolomide 60 mg x 21 days|DRUG: temozolomide 75 mg x 21 days|DRUG: ABT-888 20 mg x 21 days|DRUG: ABT-888 40 mg x 21 days|DRUG: Temozolomide 150 mg x 5 days|DRUG: ABT-888 40 mg x 5 days	Phase 1: Maximum Tolerated Dose (MTD), Dose limiting toxicity (DLT) = any of the following events within 1st 8 weeks of treatment attributable to study drugs: Any grade (gr) 3/4 thrombocytopenia, gr 4 anemia, gr 3 neutropenia with fever (\>100.4). gr 4 neutropenia lasting \> 7 days; Any non-hematologic (NH) gr 3+ toxicity (TOX), excluding alopecia, despite maximal medical therapy (MLT); NH TOX su…	Phase II: Objective Response (Partial and Complete Response) Rate for Patients With Measurable Disease After Surgery, Response and progression will be evaluated using standard criteria for patients with malignant gliomas (Macdonald 1990). Partial response and complete response are centrally reviewed., Analysis occurs after all patients have been on study for at 6 months. (Patients are followed fr…		Radiation Therapy Oncology Group	National Cancer Institute (NCI)|NRG Oncology	ADULT, OLDER_ADULT	PHASE2	257	NETWORK	Allocation: RANDOMIZED|Intervention Model: PARALLEL|Masking: NONE|Primary Purpose: TREATMENT	RTOG-0929|CDR0000660545	2010-07	2014-05	2016-12	2009-12-04	2017-07-02	2017-07-02
NCT02038218	Study of 4-Demethyl-4-cholesteryloxycarbonylpenclome (DM-CHOC-PEN) in Patients With Brain Tumors	https://clinicaltrials.gov/study/NCT02038218	DM-CHOC-PEN	DM-CHOC-PEN is a polychlorinated pyridine cholesteryl carbonate that has demonstrated antineoplastic activities in patients with advanced cancers - melanoma, lung, breast and glioblastoma multiforme (GBM) involving the CNS during a Phase I study. These findings support the preclinical responses seen in mice bearing intracerebrally implanted human breast and GBM tumor xenografts. Toxicity was acce…	Primary Brain Tumors|Metastatic Malignant Neoplasm to Brain	DRUG: 4-Demethyl-4-cholestryloxycarbonylpenclomedine	Tumor Diameter, Tumor Diameter from patient scans, Until remission or off treatment due to progression|Overall Survival, Overall survival in months, Until death			DEKK-TEC, Inc.	Tulane University Medical Center, New Orleans, LA|Icahn School of Medicine at Mount Sinai|Detroit Clinical Research Center, Farmington Hills, Lansing and Owasso, MI|National Cancer Institute (NCI)|Ochsner Health System|The University of Texas Health Science Center, Houston	ADULT, OLDER_ADULT	PHASE2	29	INDUSTRY	Allocation: NA|Intervention Model: SINGLE_GROUP|Masking: NONE|Primary Purpose: TREATMENT	DTI-022|R44CA125871-03	2013-09	2016-05	2020-08	2014-01-16	2020-09-16	2020-09-16
NCT00905060	HSPPC-96 Vaccine With Temozolomide in Patients With Newly Diagnosed GBM	https://clinicaltrials.gov/study/NCT00905060	HeatShock	This phase II trial studies the side effects and how well HSPPC-96 (vitespen) and temozolomide work in treating patients with newly diagnosed glioblastoma multiforme. Vaccines made from a person's tumor cells and heat shock protein peptide may help the body to build an effective immune response to kill tumor cells. Drugs used in chemotherapy, such as temozolomide, work in different ways to stop t…	Brain and Central Nervous System Tumors	BIOLOGICAL: HSPPC-96|DRUG: Temozolomide|PROCEDURE: Standard Surgical Resection	Number of Participants With Treatment-Related Adverse Events of Any Grade, Up to 3 years|Median Overall Survival, Overall survival is defined as the time from surgical resection to death of any cause., Up to 3 years	Median Progression Free Survival (PFS), PFS is defined as the duration of progression-free survival from the time from resection until either documented disease progression or death, Up to 3 years|Median PD-L1 Positivity in Circulating Myeloid Cells, Circulating myeloid cells (CD45+/CD11b+) obtained from patients at the time of surgery were analyzed for PD-L1 expression to determine the percent o…		University of California, San Francisco	Agenus Inc.	ADULT, OLDER_ADULT	PHASE2	70	OTHER	Allocation: NA|Intervention Model: SINGLE_GROUP|Masking: NONE|Primary Purpose: TREATMENT	081010|C-100-37|NCI-2015-01229	2009-06-29	2014-06-03	2014-06-03	2009-05-20	2021-03-24	2021-03-24
NCT00003475	Antineoplaston Therapy in Treating Patients With Primary Malignant Brain Tumors	https://clinicaltrials.gov/study/NCT00003475		RATIONALE: Current therapies for adults with primary malignant brain tumors that have not responded to standard therapy provide very limited benefit to the patient. The anti-cancer properties of Antineoplaston therapy suggest that it may prove beneficial in the treatment of adults with primary malignant brain tumors that have not responded to standard therapy. PURPOSE: This study is being perform…	Malignant Brain Tumors	DRUG: Antineoplaston therapy (Atengenal + Astugenal)	Number of Participants With Objective Response, Objective response rate per Response Assessment in Neuro-Oncology (RANO) for target lesions and assessed by MRI: Complete Response (CR), disappearance of all disease sustained for at least four weeks; Partial Response (PR), \>=50% decrease in the sum of the products of of the greatest perpendicular diameters of all measurable enhancing lesions, sust…	Percentage of Participants Who Survived, 6 months, 12 months, 24 months, 36 months, 48 months, 60 months overall survival, 6 months, 12 months, 24 months, 36 months, 48 months, 60 months		Burzynski Research Institute		ADULT, OLDER_ADULT	PHASE2	40	OTHER	Allocation: NA|Intervention Model: SINGLE_GROUP|Masking: NONE|Primary Purpose: TREATMENT	CDR0000066512|BC-BT-21	1996-02	2011-05	2011-05	2003-01-27	2016-12-19	2017-08-24
NCT01621542	Clinical Study of WT2725 in Patients With Advanced Malignancies	https://clinicaltrials.gov/study/NCT01621542		This clinical study is designed to evaluate the safety, immunogenicity and antitumor activity of WT2725. WT2725 will be administered to patients with advanced malignancies known to overexpress WT1	Cancer	BIOLOGICAL: WT2725	Occurrence of Dose-limiting Toxicities and Adverse Events, Evaluation of the safety and tolerability of WT2725 Dosing Emulsion based on the occurrence of DLT and AEs The safety and tolerability of WT2725 Dosing Emulsion will be evaluated based on the occurrence of DLT and AEs, and the findings from clinical laboratory tests, vital signs measurements, body weight measurements, and electrocardiogra…	Antitumor Responses to WT2725 Based on the Immune-related Response Criteria (irRC), Tumor response, as evaluated according to irRC, was based on total measurable tumor burden in patients with solid tumors (ie, non-AML patients). Tumor assessments will be conducted during screening, and then every 8 weeks after the first dose of study drug. All tumor assessments may be performed within ¬±7 days of…		Sumitomo Pharma America, Inc.	Sumitomo Pharma Co., Ltd.	ADULT, OLDER_ADULT	PHASE1	64	INDUSTRY	Allocation: NA|Intervention Model: SINGLE_GROUP|Masking: NONE|Primary Purpose: TREATMENT	D8350004	2012-07-31	2017-05-17	2017-05-17	2012-06-18	2019-04-05	2019-07-17
NCT01607905	Safety Study of KPT-330 (Selinexor) in Patients With Advanced or Metastatic Solid Tumor Cancer	https://clinicaltrials.gov/study/NCT01607905		Phase 1 study to evaluate the safety and tolerability of selinexor and determine the Recommended Phase 2 Dose (RP2D) of selinexor for advanced or metastatic solid tumor malignancies.	Solid Tumor	DRUG: Selinexor|DRUG: Acetaminophen	Number of Participants With Treatment-emergent Adverse Events (TEAEs) and Treatment-emergent Serious Adverse Events (TESAEs), An Adverse Event (AE) was defined as any untoward medical occurrence in a clinical investigation participant administered a drug; it does not necessarily have to have a causal relationship with this treatment. TEAE was defined as an adverse event with an onset that occurs …	Maximum Observed Plasma Concentration (Cmax) of Selinexor, Cmax was defined as maximum observed concentration, taken directly from the plasma concentration data., Cycle1, Day1: Pre-dose, 30, 60, 120, 240, 480 minutes|Time of Maximum Observed Concentration in Plasma (Tmax) of Selinexor, Tmax was defined as time of first observation of Cmax, taken directly from the plasma concentration data., Cycle…		Karyopharm Therapeutics Inc		ADULT, OLDER_ADULT	PHASE1	192	INDUSTRY	Allocation: NON_RANDOMIZED|Intervention Model: PARALLEL|Masking: NONE|Primary Purpose: TREATMENT	KCP-330-002	2012-06-18	2016-03-15	2016-03-15	2012-05-30	2021-04-30	2023-01-26
